# Supplementary material for: Differential Expression of lncRNAs and miRNAs Between Self-Rooting Juvenile and Donor Clones Unveils Novel Insight Into the Molecular Regulation of Rubber Biosynthesis in Hevea brasiliensis
Source: Front Plant Sci. 2022 Jan 5;12:740597. doi: 10.3389/fpls.2021.740597 (PMC8767119; doi:10.3389/fpls.2021.740597)
Supplement: Supplementary Table S1 — qRT-PCR primers used in this study. [file Data_Sheet_1.xlsx]

## Sheet: Table S1
Table S1 qRT-PCR primers and the correlation between qRT-PCR and ssRNA-seq.						ssRNA-seq		qPCR
GeneID	Type	FORWARD PRIMER (5'-3')	REVERSE PRIMER (5'-3')		DCs_FPKM	SRJCs_FPKM	Cor	DCs	SRJCs
XR_002492403.1	lncRNA	TTGGTGGACCAAGAGCAAGT	CGGAGCTAAAAGACCCCAAGA		0.067272	0.030188	0.870617	1	0.517027
TCONS_00023828	lncRNA	GGACCGCCAATAATTCCCCA	ACATGGAAGCCCCAGAATGG		0.254066	0.001	0.795114	1	0.04869
XR_002492989.1	lncRNA	GCTCTCCCACCAGTTGTTCT	CAAGCTTAGACAAGCCGTGC		0.968505	1.25347	0.770616	1	2.2001
XR_002490996.1	lncRNA	GGGATACCATACCCCTTCGG	GGGTTTAGGGTTCACCTCTGTC		1.32332	0.911486	0.924506	1	0.57189
XR_002492331.1	lncRNA	AGACAGAAAGTTGTGGCCTGA	CATGCATAATTGTGGGCCAGT		2.77464	0.817845	0.963049	1	0.201
TCONS_00003846	lncRNA	TGGAGATCAGCCACAGCAGTA	CATGGGCCCTAACCAAAATTGA		0.161653	1.80609	0.95556	1	10.2354
TCONS_00037715	lncRNA	GGCAGGAACTTGAGTGACCA	AGGCAATCGTGGTCAAGGAG		35.5758	165.116	0.871248	1	2.83939
XR_002496466.1	lncRNA	GACAAACGGGGACATTGCAG	ATCCACGAAAACCAGGACCC		64.1193	250.174	0.888448	1	3.97672
TCONS_00004228	lncRNA	TGGTGGCAGTGGTGATGTTT	TCTGAGGAGACCTGCTACCC		329.298	801.746	0.874934	1	3.77248
TCONS_00093868	lncRNA	TACGTCGCAAGAACGTTGGA	GGTGTGGCTCCACTGATGAA		0.322023	0.0353773	0.877411	1	896.489
XR_002493724.1	lncRNA	GAAAGGGCTGCAAATCAGGC	AGCCACAAGTTCCCTTGGAG		0.501675	0.0449747	0.902744	1	0.4213
XR_002494646.1	lncRNA	CCTTGGCCATGAACCTCCTT	CGTTCCTTTCTTTTTCACTTCGGA		59.4992	75.1321	0.887866	1	1.3605
XM_021783538.1	mRNA	GATGGAAGAGAACGAGCGACT	GGAAAGTATCGGAGCCGTCA		72.3904	4.13515	0.885432	1	0.058763
XM_021798588.1	mRNA	CTACTAGAGCCGCGGAGTTG	TGCCGGCAATAGAGCATTGA		0.001	0.423044	0.795635	1	81.9345
XM_021793515.1	mRNA	GGAAGCTTTGTGAATGTGCCA	CTTGCCAATCCTAGGCACCA		125.919	333.351	0.875549	1	2.7159
XM_021794198.1	mRNA	AGACCAAGCTCTGCTCACAAG	GCCTCCTGTGATGCTACTCA		2.10067	3.60781	0.79654	1	1.94032
XM_021814952.1	mRNA	TGGACATGGATTTTGCGGTG	CCACAATCATGCCGGCTACT		7.6262	2.7365	0.895647	1	0.388678
XM_021783906.1	mRNA	GCATGGCATTCCAGGGATCT	TGGCCAATACAACAATCAAGCA		4.25664	5.71893	0.856876	1	1.35887
HbACT7b	internal control	CAGTGTCTGGATAGGAGGATCTA	AAATGGACCGGACTCATCATAC

## Sheet: Table S2
Table S2 Statistical data of the reads for six cDNA libraries
Sample_name	Raw_reads	Clean_reads	Raw_bases(G)	Clean_bases(G)	Error rate(%)	Q20(%)	Q30(%)	GC_content(%)
SRJC1	106252300	103313090	15.93	15.5	0.03	97.92	93.97	46.96
SRJC2	96397000	93637410	14.45	14.04	0.03	97.9	94	47.37
SRJC3	122037464	119089668	18.39	17.85	0.03	97.78	93.72	46.56
DC1	102807768	101817400	15.42	15.26	0.03	96	90.27	47.74
DC2	94143000	92200100	14.12	13.8	0.03	97.89	93.92	45.98
DC3	133350540	132458158	20	19.87	0.03	97.35	92.8	46.77

## Sheet: Table S3
Table S3 Novel_lncRNA_information
Novel_lncRNA_ID	Novel_lncRNA_Gene_ID	Novel_lncRNA_Gene_Name	Gene_Type	Status	Chromosome	Start	End	Strand	Exon_number	Length	ORF
TCONS_00044100	110665732	LOC110665732	protein_coding	Novel_lncRNA	NW_018746015.1	492054	504359	-	7	1407	113
TCONS_00014730	XLOC_007461	XLOC_007461	novel	Novel_lncRNA	NW_018745758.1	1083536	1084489	+	2	606	82
TCONS_00001006	110633971	LOC110633971	protein_coding	Novel_lncRNA	NW_018745692.1	5641413	5648726	-	2	727	242
TCONS_00017911	110655365	LOC110655365	protein_coding	Novel_lncRNA	NW_018745782.1	2281709	2282925	-	2	1117	324
TCONS_00005231	XLOC_002532	XLOC_002532	novel	Novel_lncRNA	NW_018745707.1	620203	625467	+	3	573	96
TCONS_00005232	XLOC_002532	XLOC_002532	novel	Novel_lncRNA	NW_018745707.1	620341	622704	+	2	811	106
TCONS_00023331	110657465	LOC110657465	protein_coding	Novel_lncRNA	NW_018745819.1	1692171	1694035	+	3	712	89
TCONS_00089157	XLOC_046717	XLOC_046717	novel	Novel_lncRNA	NW_018746633.1	318778	320054	-	2	460	153
TCONS_00089158	XLOC_046717	XLOC_046717	novel	Novel_lncRNA	NW_018746633.1	318778	325174	-	4	374	109
TCONS_00116244	110651386	LOC110651386	protein_coding	Novel_lncRNA	NW_018748325.1	357	779	-	2	296	95
TCONS_00037045	110662896	LOC110662896	protein_coding	Novel_lncRNA	NW_018745934.1	487747	490006	-	2	1004	257
TCONS_00005786	110669785	LOC110669785	protein_coding	Novel_lncRNA	NW_018745711.1	16493	22978	-	4	408	74
TCONS_00015046	XLOC_007634	XLOC_007634	novel	Novel_lncRNA	NW_018745761.1	2670327	2672351	-	2	448	95
TCONS_00027822	XLOC_014327	XLOC_014327	novel	Novel_lncRNA	NW_018745852.1	572626	573406	+	2	375	84
TCONS_00041515	110664698	LOC110664698	protein_coding	Novel_lncRNA	NW_018745991.1	1193987	1194930	-	2	798	102
TCONS_00070903	110633825	LOC110633825	protein_coding	Novel_lncRNA	NW_018746339.1	201246	203021	-	2	740	65
TCONS_00093965	XLOC_049335	XLOC_049335	novel	Novel_lncRNA	NW_018746765.1	130275	132163	+	3	648	94
TCONS_00038471	110663532	LOC110663532	protein_coding	Novel_lncRNA	NW_018745952.1	77837	104353	+	3	692	90
TCONS_00119624	XLOC_062966	XLOC_062966	novel	Novel_lncRNA	NW_018750412.1	3593	4262	-	2	590	73
TCONS_00090430	110641261	LOC110641261	protein_coding	Novel_lncRNA	NW_018746667.1	39669	40071	+	2	323	107
TCONS_00089842	110641008	LOC110641008	protein_coding	Novel_lncRNA	NW_018746648.1	103209	104515	-	2	922	88
TCONS_00069105	XLOC_036245	XLOC_036245	novel	Novel_lncRNA	NW_018746314.1	676732	677864	-	3	583	71
TCONS_00082603	110638272	LOC110638272	protein_coding	Novel_lncRNA	NW_018746518.1	225459	227904	-	2	354	108
TCONS_00020378	XLOC_010462	XLOC_010462	novel	Novel_lncRNA	NW_018745794.1	2029385	2030865	-	2	279	76
TCONS_00019744	110656119	LOC110656119	protein_coding	Novel_lncRNA	NW_018745792.1	1942148	1943484	-	2	1116	82
TCONS_00029919	XLOC_015450	XLOC_015450	novel	Novel_lncRNA	NW_018745868.1	1744886	1745605	-	3	432	121
TCONS_00069589	XLOC_036508	XLOC_036508	novel	Novel_lncRNA	NW_018746322.1	311852	312827	+	2	361	82
TCONS_00025262	110658211	LOC110658211	protein_coding	Novel_lncRNA	NW_018745832.1	728658	728971	+	2	234	78
TCONS_00000206	110645308	LOC110645308	protein_coding	Novel_lncRNA	NW_018745690.1	4128291	4136740	+	4	1277	167
TCONS_00000207	110645308	LOC110645308	protein_coding	Novel_lncRNA	NW_018745690.1	4128291	4138051	+	4	1165	101
TCONS_00017917	110655435	LOC110655435	protein_coding	Novel_lncRNA	NW_018745783.1	63647	65035	+	2	469	129
TCONS_00033819	110661730	LOC110661730	protein_coding	Novel_lncRNA	NW_018745903.1	972183	972866	+	2	384	84
TCONS_00118577	XLOC_062277	XLOC_062277	novel	Novel_lncRNA	NW_018749246.1	2127	2458	-	2	260	48
TCONS_00087670	110640228	LOC110640228	protein_coding	Novel_lncRNA	NW_018746613.1	262657	267191	+	2	397	80
TCONS_00002308	XLOC_001067	XLOC_001067	novel	Novel_lncRNA	NW_018745698.1	809053	809722	+	2	340	66
TCONS_00028776	XLOC_014899	XLOC_014899	novel	Novel_lncRNA	NW_018745857.1	1187788	1188936	-	3	648	78
TCONS_00093684	110642653	LOC110642653	protein_coding	Novel_lncRNA	NW_018746754.1	35670	38106	-	2	431	116
TCONS_00115605	110651139	LOC110651139	protein_coding	Novel_lncRNA	NW_018748174.1	23668	25565	-	2	692	124
TCONS_00011503	XLOC_005797	XLOC_005797	novel	Novel_lncRNA	NW_018745739.1	1253628	1259385	-	2	491	47
TCONS_00047678	110667161	LOC110667161	protein_coding	Novel_lncRNA	NW_018746052.1	488906	492302	+	2	585	194
TCONS_00047677	XLOC_024906	XLOC_024906	novel	Novel_lncRNA	NW_018746052.1	485254	485796	+	2	358	38
TCONS_00099453	110644880	LOC110644880	protein_coding	Novel_lncRNA	NW_018746906.1	46908	48451	-	2	374	75
TCONS_00032924	XLOC_017029	XLOC_017029	novel	Novel_lncRNA	NW_018745892.1	1295682	1296658	+	2	734	90
TCONS_00032925	XLOC_017029	XLOC_017029	novel	Novel_lncRNA	NW_018745892.1	1295682	1296658	+	2	717	64
TCONS_00006921	110631726	LOC110631726	protein_coding	Novel_lncRNA	NW_018745717.1	1210765	1214637	+	3	461	153
TCONS_00087928	XLOC_046107	XLOC_046107	novel	Novel_lncRNA	NW_018746616.1	395701	406902	-	5	853	65
TCONS_00087926	XLOC_046107	XLOC_046107	novel	Novel_lncRNA	NW_018746616.1	395701	406900	-	4	763	72
TCONS_00079539	XLOC_041827	XLOC_041827	novel	Novel_lncRNA	NW_018746476.1	162171	182361	-	2	227	60
TCONS_00098892	110644641	LOC110644641	protein_coding	Novel_lncRNA	NW_018746889.1	79360	102779	-	2	1294	86
TCONS_00016184	XLOC_008266	XLOC_008266	novel	Novel_lncRNA	NW_018745770.1	2008261	2008969	-	2	542	81
TCONS_00097451	110644129	LOC110644129	protein_coding	Novel_lncRNA	NW_018746850.1	22250	25035	+	2	220	61
TCONS_00096907	110643947	LOC110643947	protein_coding	Novel_lncRNA	NW_018746835.1	2057	21896	+	2	334	111
TCONS_00065240	110631645	LOC110631645	protein_coding	Novel_lncRNA	NW_018746263.1	84338	351004	+	2	311	94
TCONS_00114466	110650696	LOC110650696	protein_coding	Novel_lncRNA	NW_018747975.1	11025	11770	-	3	575	77
TCONS_00044480	110665905	LOC110665905	protein_coding	Novel_lncRNA	NW_018746021.1	480354	484694	-	3	1060	126
TCONS_00016345	110654817	LOC110654817	protein_coding	Novel_lncRNA	NW_018745771.1	1394567	1433791	-	3	255	73
TCONS_00070590	XLOC_037063	XLOC_037063	novel	Novel_lncRNA	NW_018746336.1	305613	306153	+	2	461	65
TCONS_00053537	110669373	LOC110669373	protein_coding	Novel_lncRNA	NW_018746110.1	242365	243212	-	2	689	85
TCONS_00053538	110669373	LOC110669373	protein_coding	Novel_lncRNA	NW_018746110.1	242365	243258	-	2	812	85
TCONS_00001814	XLOC_000832	XLOC_000832	novel	Novel_lncRNA	NW_018745696.1	1632887	1633404	-	2	296	81
TCONS_00006856	XLOC_003343	XLOC_003343	novel	Novel_lncRNA	NW_018745716.1	3174634	3179543	+	4	451	73
TCONS_00002350	XLOC_001100	XLOC_001100	novel	Novel_lncRNA	NW_018745698.1	809738	810072	-	2	255	57
TCONS_00023949	XLOC_012246	XLOC_012246	novel	Novel_lncRNA	NW_018745825.1	1272889	1273628	-	2	218	47
TCONS_00015986	110654671	LOC110654671	protein_coding	Novel_lncRNA	NW_018745768.1	350090	352406	-	2	699	171
TCONS_00089435	110640864	LOC110640864	protein_coding	Novel_lncRNA	NW_018746638.1	237856	239876	-	2	296	84
TCONS_00063984	110673643	LOC110673643	protein_coding	Novel_lncRNA	NW_018746246.1	484935	487210	-	3	775	126
TCONS_00028792	110659631	LOC110659631	protein_coding	Novel_lncRNA	NW_018745857.1	1232625	1236841	-	3	594	63
TCONS_00062834	XLOC_032821	XLOC_032821	novel	Novel_lncRNA	NW_018746232.1	842710	844007	-	2	1095	118
TCONS_00013043	XLOC_006574	XLOC_006574	novel	Novel_lncRNA	NW_018745748.1	786597	787563	+	2	490	100
TCONS_00059108	XLOC_030824	XLOC_030824	novel	Novel_lncRNA	NW_018746170.1	54325	56335	-	2	299	66
TCONS_00017763	XLOC_009071	XLOC_009071	novel	Novel_lncRNA	NW_018745782.1	667666	669472	-	2	546	102
TCONS_00017762	XLOC_009071	XLOC_009071	novel	Novel_lncRNA	NW_018745782.1	666595	669495	-	3	458	109
TCONS_00017766	110655310	LOC110655310	protein_coding	Novel_lncRNA	NW_018745782.1	1067616	1068212	-	2	286	94
TCONS_00037943	XLOC_019788	XLOC_019788	novel	Novel_lncRNA	NW_018745947.1	524741	526407	-	2	694	48
TCONS_00022940	XLOC_011774	XLOC_011774	novel	Novel_lncRNA	NW_018745816.1	584362	585039	+	2	487	66
TCONS_00037941	XLOC_019788	XLOC_019788	novel	Novel_lncRNA	NW_018745947.1	524741	525581	-	2	426	53
TCONS_00094346	110642920	LOC110642920	protein_coding	Novel_lncRNA	NW_018746776.1	85387	92614	+	2	2711	439
TCONS_00037945	XLOC_019788	XLOC_019788	novel	Novel_lncRNA	NW_018745947.1	524741	526407	-	2	695	54
TCONS_00037944	XLOC_019788	XLOC_019788	novel	Novel_lncRNA	NW_018745947.1	524741	526407	-	2	694	48
TCONS_00072612	110634503	LOC110634503	protein_coding	Novel_lncRNA	NW_018746362.1	350037	351372	+	2	1142	165
TCONS_00072613	110634503	LOC110634503	protein_coding	Novel_lncRNA	NW_018746362.1	350131	351372	+	2	707	160
TCONS_00051371	110668586	LOC110668586	protein_coding	Novel_lncRNA	NW_018746088.1	430750	461259	+	2	432	127
TCONS_00064194	XLOC_033571	XLOC_033571	novel	Novel_lncRNA	NW_018746251.1	88931	90394	+	3	1208	109
TCONS_00015875	XLOC_008116	XLOC_008116	novel	Novel_lncRNA	NW_018745767.1	1965800	1976718	-	2	560	107
TCONS_00064193	XLOC_033571	XLOC_033571	novel	Novel_lncRNA	NW_018746251.1	88931	90394	+	3	1214	111
TCONS_00051575	XLOC_026887	XLOC_026887	novel	Novel_lncRNA	NW_018746089.1	207501	208010	-	2	480	67
TCONS_00021786	XLOC_011158	XLOC_011158	novel	Novel_lncRNA	NW_018745806.1	145316	146981	+	2	1388	104
TCONS_00021785	XLOC_011158	XLOC_011158	novel	Novel_lncRNA	NW_018745806.1	145316	146981	+	2	1400	108
TCONS_00034961	XLOC_018126	XLOC_018126	novel	Novel_lncRNA	NW_018745915.1	682051	683958	-	2	219	53
TCONS_00119435	110652764	LOC110652764	protein_coding	Novel_lncRNA	NW_018750077.1	194	5403	-	2	558	79
TCONS_00119430	XLOC_062832	XLOC_062832	novel	Novel_lncRNA	NW_018750076.1	2416	5941	+	2	619	85
TCONS_00119431	XLOC_062833	XLOC_062833	novel	Novel_lncRNA	NW_018750076.1	2333	5684	-	2	304	88
TCONS_00091335	110641636	LOC110641636	protein_coding	Novel_lncRNA	NW_018746689.1	236723	237315	-	2	494	81
TCONS_00072769	XLOC_038247	XLOC_038247	novel	Novel_lncRNA	NW_018746365.1	39389	41105	+	3	327	67
TCONS_00089099	XLOC_046686	XLOC_046686	novel	Novel_lncRNA	NW_018746633.1	29117	30096	-	2	933	84
TCONS_00085718	110639448	LOC110639448	protein_coding	Novel_lncRNA	NW_018746577.1	338425	339144	+	3	518	149
TCONS_00117612	110651949	LOC110651949	protein_coding	Novel_lncRNA	NW_018748777.1	12701	13518	-	2	468	82
TCONS_00050375	110668234	LOC110668234	protein_coding	Novel_lncRNA	NW_018746078.1	357279	358409	+	2	590	89
TCONS_00066594	XLOC_034832	XLOC_034832	novel	Novel_lncRNA	NW_018746275.1	274066	274455	-	2	253	77
TCONS_00017900	XLOC_009134	XLOC_009134	novel	Novel_lncRNA	NW_018745782.1	2085499	2091929	-	2	3196	304
TCONS_00017908	110655363	LOC110655363	protein_coding	Novel_lncRNA	NW_018745782.1	2120797	2122870	-	2	327	68
TCONS_00037725	XLOC_019646	XLOC_019646	novel	Novel_lncRNA	NW_018745942.1	166210	166505	-	2	225	39
TCONS_00051624	XLOC_026909	XLOC_026909	novel	Novel_lncRNA	NW_018746089.1	547512	551841	-	2	4250	124
TCONS_00112845	XLOC_059234	XLOC_059234	novel	Novel_lncRNA	NW_018747762.1	35436	36021	-	2	504	81
TCONS_00096486	XLOC_050636	XLOC_050636	novel	Novel_lncRNA	NW_018746827.1	58610	60334	-	2	684	71
TCONS_00088414	110640515	LOC110640515	protein_coding	Novel_lncRNA	NW_018746626.1	67569	68147	+	2	441	138
TCONS_00077247	110636311	LOC110636311	protein_coding	Novel_lncRNA	NW_018746442.1	129034	130165	-	2	669	93
TCONS_00015294	XLOC_007772	XLOC_007772	novel	Novel_lncRNA	NW_018745762.1	1559041	1560106	-	2	896	106
TCONS_00006225	XLOC_003043	XLOC_003043	novel	Novel_lncRNA	NW_018745714.1	2363802	2368491	+	2	1960	122
TCONS_00026497	110658645	LOC110658645	protein_coding	Novel_lncRNA	NW_018745842.1	566762	568123	-	2	434	76
TCONS_00053881	XLOC_028110	XLOC_028110	novel	Novel_lncRNA	NW_018746114.1	143386	148119	-	3	803	105
TCONS_00116416	110651453	LOC110651453	protein_coding	Novel_lncRNA	NW_018748368.1	7610	8357	-	2	579	109
TCONS_00003847	XLOC_001825	XLOC_001825	novel	Novel_lncRNA	NW_018745703.1	1634586	1637095	+	2	346	48
TCONS_00116419	XLOC_061085	XLOC_061085	novel	Novel_lncRNA	NW_018748368.1	15577	16177	-	2	469	67
TCONS_00049553	110667885	LOC110667885	protein_coding	Novel_lncRNA	NW_018746073.1	1032874	1033667	-	3	383	51
TCONS_00111378	110649466	LOC110649466	protein_coding	Novel_lncRNA	NW_018747576.1	40015	45803	-	2	503	82
TCONS_00111176	110649395	LOC110649395	protein_coding	Novel_lncRNA	NW_018747558.1	6829	15441	-	2	613	174
TCONS_00099688	XLOC_052217	XLOC_052217	novel	Novel_lncRNA	NW_018746915.1	20244	22626	+	3	1008	111
TCONS_00054692	110669844	LOC110669844	protein_coding	Novel_lncRNA	NW_018746119.1	190743	191303	-	2	473	83
TCONS_00107785	110648074	LOC110648074	protein_coding	Novel_lncRNA	NW_018747291.1	29196	31085	-	3	534	100
TCONS_00107786	110648071	LOC110648071	protein_coding	Novel_lncRNA	NW_018747291.1	38778	41640	-	2	462	153
TCONS_00090515	110641329	LOC110641329	protein_coding	Novel_lncRNA	NW_018746669.1	116397	121184	+	4	950	147
TCONS_00069840	XLOC_036644	XLOC_036644	novel	Novel_lncRNA	NW_018746326.1	355156	355767	+	2	514	83
TCONS_00004754	XLOC_002266	XLOC_002266	novel	Novel_lncRNA	NW_018745705.1	247621	247931	-	2	212	70
TCONS_00029364	XLOC_015191	XLOC_015191	novel	Novel_lncRNA	NW_018745865.1	1098454	1102799	-	2	749	97
TCONS_00029365	XLOC_015191	XLOC_015191	novel	Novel_lncRNA	NW_018745865.1	1098454	1102869	-	2	1116	97
TCONS_00110394	XLOC_057906	XLOC_057906	novel	Novel_lncRNA	NW_018747484.1	62443	64627	-	2	2091	127
TCONS_00056114	XLOC_029272	XLOC_029272	novel	Novel_lncRNA	NW_018746133.1	323605	324375	-	2	682	71
TCONS_00101810	110645813	LOC110645813	protein_coding	Novel_lncRNA	NW_018746986.1	133585	134564	+	2	579	106
TCONS_00087669	110640228	LOC110640228	protein_coding	Novel_lncRNA	NW_018746613.1	262657	263767	+	2	354	90
TCONS_00052121	XLOC_027201	XLOC_027201	novel	Novel_lncRNA	NW_018746093.1	570540	572846	-	2	2058	107
TCONS_00030249	XLOC_015613	XLOC_015613	novel	Novel_lncRNA	NW_018745870.1	333278	334395	-	2	637	72
TCONS_00004685	XLOC_002226	XLOC_002226	novel	Novel_lncRNA	NW_018745705.1	2959653	2960404	+	2	466	105
TCONS_00028946	110659705	LOC110659705	protein_coding	Novel_lncRNA	NW_018745858.1	1285801	1286504	+	2	624	62
TCONS_00029149	110659780	LOC110659780	protein_coding	Novel_lncRNA	NW_018745860.1	1574622	1583202	+	2	965	92
TCONS_00034152	XLOC_017709	XLOC_017709	novel	Novel_lncRNA	NW_018745905.1	857495	860903	+	2	3352	804
TCONS_00034154	110661790	LOC110661790	protein_coding	Novel_lncRNA	NW_018745905.1	132368	132933	-	2	486	96
TCONS_00068247	110632838	LOC110632838	protein_coding	Novel_lncRNA	NW_018746307.1	612039	613719	-	2	899	263
TCONS_00101329	110645613	LOC110645613	protein_coding	Novel_lncRNA	NW_018746970.1	10228	10595	+	2	209	56
TCONS_00100257	XLOC_052543	XLOC_052543	novel	Novel_lncRNA	NW_018746932.1	54211	55111	-	2	809	73
TCONS_00117473	110651886	LOC110651886	protein_coding	Novel_lncRNA	NW_018748703.1	8929	9370	+	2	376	77
TCONS_00024125	110657741	LOC110657741	protein_coding	Novel_lncRNA	NW_018745827.1	1799568	1801454	-	2	238	48
TCONS_00023828	110657645	LOC110657645	protein_coding	Novel_lncRNA	NW_018745824.1	1888497	1896050	+	2	276	90
TCONS_00043146	110665375	LOC110665375	protein_coding	Novel_lncRNA	NW_018746007.1	1191060	1192283	-	3	631	72
TCONS_00046422	110666642	LOC110666642	protein_coding	Novel_lncRNA	NW_018746037.1	476678	477213	-	2	448	123
TCONS_00119997	110653084	LOC110653084	protein_coding	Novel_lncRNA	NW_018751247.1	142	2168	+	3	1411	258
TCONS_00086832	110639910	LOC110639910	protein_coding	Novel_lncRNA	NW_018746598.1	6707	8090	-	2	787	203
TCONS_00119999	110653084	LOC110653084	protein_coding	Novel_lncRNA	NW_018751247.1	142	2168	+	3	1714	279
TCONS_00119998	110653084	LOC110653084	protein_coding	Novel_lncRNA	NW_018751247.1	142	2168	+	3	1516	293
TCONS_00093507	XLOC_049062	XLOC_049062	novel	Novel_lncRNA	NW_018746749.1	43986	48163	+	2	951	71
TCONS_00093508	XLOC_049062	XLOC_049062	novel	Novel_lncRNA	NW_018746749.1	43986	48163	+	2	951	71
TCONS_00094645	110643016	LOC110643016	protein_coding	Novel_lncRNA	NW_018746782.1	197556	271409	-	4	1468	227
TCONS_00094643	110643016	LOC110643016	protein_coding	Novel_lncRNA	NW_018746782.1	197556	271404	-	4	1357	224
TCONS_00094642	110643016	LOC110643016	protein_coding	Novel_lncRNA	NW_018746782.1	197556	271370	-	4	1329	226
TCONS_00094641	110643016	LOC110643016	protein_coding	Novel_lncRNA	NW_018746782.1	197556	271352	-	4	1305	224
TCONS_00081087	XLOC_042558	XLOC_042558	novel	Novel_lncRNA	NW_018746496.1	296831	297395	-	2	475	94
TCONS_00101670	XLOC_053284	XLOC_053284	novel	Novel_lncRNA	NW_018746980.1	150552	152200	+	3	637	81
TCONS_00024757	110658015	LOC110658015	protein_coding	Novel_lncRNA	NW_018745830.1	518289	583298	+	3	786	164
TCONS_00101475	110645664	LOC110645664	protein_coding	Novel_lncRNA	NW_018746974.1	159804	160400	+	2	517	167
TCONS_00028236	XLOC_014592	XLOC_014592	novel	Novel_lncRNA	NW_018745854.1	1554831	1555484	-	2	549	144
TCONS_00061824	110672698	LOC110672698	protein_coding	Novel_lncRNA	NW_018746220.1	630285	631835	+	2	224	63
TCONS_00061823	110672698	LOC110672698	protein_coding	Novel_lncRNA	NW_018746220.1	602995	631835	+	2	268	88
TCONS_00034882	XLOC_018078	XLOC_018078	novel	Novel_lncRNA	NW_018745914.1	1053280	1054118	+	2	700	108
TCONS_00105579	110647290	LOC110647290	protein_coding	Novel_lncRNA	NW_018747162.1	8955	10765	-	2	755	147
TCONS_00054652	110669829	LOC110669829	protein_coding	Novel_lncRNA	NW_018746119.1	1023453	1025702	+	3	1325	106
TCONS_00022976	XLOC_011792	XLOC_011792	novel	Novel_lncRNA	NW_018745816.1	930742	932545	+	3	1024	78
TCONS_00022977	XLOC_011792	XLOC_011792	novel	Novel_lncRNA	NW_018745816.1	930786	932545	+	2	1673	145
TCONS_00050147	110668154	LOC110668154	protein_coding	Novel_lncRNA	NW_018746077.1	817000	825140	+	2	640	213
TCONS_00015883	XLOC_008121	XLOC_008121	novel	Novel_lncRNA	NW_018745767.1	2511839	2515833	-	2	213	62
TCONS_00054553	110669776	LOC110669776	protein_coding	Novel_lncRNA	NW_018746119.1	245138	247253	+	2	225	51
TCONS_00103783	110646590	LOC110646590	protein_coding	Novel_lncRNA	NW_018747069.1	91031	101857	-	3	313	56
TCONS_00072560	110634480	LOC110634480	protein_coding	Novel_lncRNA	NW_018746359.1	650512	651798	+	4	323	98
TCONS_00081579	XLOC_042789	XLOC_042789	novel	Novel_lncRNA	NW_018746503.1	322459	323039	-	2	315	66
TCONS_00085477	XLOC_044795	XLOC_044795	novel	Novel_lncRNA	NW_018746570.1	99249	102171	-	2	655	77
TCONS_00049002	XLOC_025620	XLOC_025620	novel	Novel_lncRNA	NW_018746067.1	962755	964387	+	2	938	176
TCONS_00081972	XLOC_043018	XLOC_043018	novel	Novel_lncRNA	NW_018746510.1	270004	271754	-	2	380	58
TCONS_00119429	XLOC_062832	XLOC_062832	novel	Novel_lncRNA	NW_018750076.1	2411	5941	+	2	483	83
TCONS_00025892	110658425	LOC110658425	protein_coding	Novel_lncRNA	NW_018745837.1	1506250	1507443	-	3	643	63
TCONS_00089089	XLOC_046680	XLOC_046680	novel	Novel_lncRNA	NW_018746633.1	318749	320115	+	2	541	174
TCONS_00089088	XLOC_046680	XLOC_046680	novel	Novel_lncRNA	NW_018746633.1	318722	325308	+	4	566	82
TCONS_00089086	XLOC_046680	XLOC_046680	novel	Novel_lncRNA	NW_018746633.1	318722	320115	+	2	575	155
TCONS_00059008	110671479	LOC110671479	protein_coding	Novel_lncRNA	NW_018746168.1	916376	925250	+	2	1472	143
TCONS_00059009	XLOC_030758	XLOC_030758	novel	Novel_lncRNA	NW_018746168.1	916396	923677	+	2	298	85
TCONS_00072770	XLOC_038247	XLOC_038247	novel	Novel_lncRNA	NW_018746365.1	39390	41105	+	2	211	63
TCONS_00031298	XLOC_016151	XLOC_016151	novel	Novel_lncRNA	NW_018745882.1	818185	819986	-	2	218	61
TCONS_00042338	110665009	LOC110665009	protein_coding	Novel_lncRNA	NW_018745998.1	393970	403282	-	6	880	78
TCONS_00042339	110665009	LOC110665009	protein_coding	Novel_lncRNA	NW_018745998.1	393970	403282	-	6	970	92
TCONS_00052195	XLOC_027236	XLOC_027236	novel	Novel_lncRNA	NW_018746095.1	148944	149395	+	2	212	63
TCONS_00080020	XLOC_042099	XLOC_042099	novel	Novel_lncRNA	NW_018746487.1	381656	383363	+	2	353	69
TCONS_00108837	XLOC_057037	XLOC_057037	novel	Novel_lncRNA	NW_018747364.1	293	683	-	2	295	98
TCONS_00019341	XLOC_009953	XLOC_009953	novel	Novel_lncRNA	NW_018745790.1	2296125	2297361	+	2	464	76
TCONS_00017934	110655446	LOC110655446	protein_coding	Novel_lncRNA	NW_018745783.1	553441	554406	+	2	933	109
TCONS_00018210	XLOC_009295	XLOC_009295	novel	Novel_lncRNA	NW_018745784.1	1700330	1700817	+	3	265	88
TCONS_00023789	XLOC_012167	XLOC_012167	novel	Novel_lncRNA	NW_018745824.1	1439983	1441309	+	2	768	76
TCONS_00017240	110655175	LOC110655175	protein_coding	Novel_lncRNA	NW_018745779.1	36431	38222	-	6	995	89
TCONS_00023963	110657673	LOC110657673	protein_coding	Novel_lncRNA	NW_018745825.1	1588035	1591198	-	2	781	69
TCONS_00023141	XLOC_011868	XLOC_011868	novel	Novel_lncRNA	NW_018745816.1	930859	931449	-	2	504	141
TCONS_00110565	110649172	LOC110649172	protein_coding	Novel_lncRNA	NW_018747496.1	56592	59734	-	2	395	53
TCONS_00082990	110638418	LOC110638418	protein_coding	Novel_lncRNA	NW_018746525.1	365503	367954	+	4	599	121
TCONS_00082991	110638418	LOC110638418	protein_coding	Novel_lncRNA	NW_018746525.1	365503	367954	+	4	602	122
TCONS_00120247	XLOC_063481	XLOC_063481	novel	Novel_lncRNA	NW_018752465.1	1	1222	+	2	999	109
TCONS_00093980	XLOC_049344	XLOC_049344	novel	Novel_lncRNA	NW_018746765.1	130275	132112	-	3	597	94
TCONS_00120248	XLOC_063482	XLOC_063482	novel	Novel_lncRNA	NW_018752465.1	5	944	-	2	717	109
TCONS_00107557	XLOC_056373	XLOC_056373	novel	Novel_lncRNA	NW_018747275.1	64238	64922	-	2	505	81
TCONS_00107223	XLOC_056191	XLOC_056191	novel	Novel_lncRNA	NW_018747255.1	57539	60793	+	2	433	84
TCONS_00077748	XLOC_040863	XLOC_040863	novel	Novel_lncRNA	NW_018746449.1	299884	301518	+	2	1398	126
TCONS_00110965	110649312	LOC110649312	protein_coding	Novel_lncRNA	NW_018747538.1	876	4093	-	5	651	105
TCONS_00084295	110638889	LOC110638889	protein_coding	Novel_lncRNA	NW_018746549.1	81952	83107	-	3	388	128
TCONS_00084292	XLOC_044165	XLOC_044165	novel	Novel_lncRNA	NW_018746549.1	72959	73247	-	2	215	46
TCONS_00091920	110641916	LOC110641916	protein_coding	Novel_lncRNA	NW_018746710.1	91206	92563	+	2	590	114
TCONS_00029204	110659811	LOC110659811	protein_coding	Novel_lncRNA	NW_018745861.1	1591818	1596580	+	7	1807	117
TCONS_00099693	XLOC_052220	XLOC_052220	novel	Novel_lncRNA	NW_018746915.1	20093	22642	-	3	1175	111
TCONS_00031876	110660811	LOC110660811	protein_coding	Novel_lncRNA	NW_018745884.1	1097434	1100333	-	3	668	222
TCONS_00099694	XLOC_052220	XLOC_052220	novel	Novel_lncRNA	NW_018746915.1	20093	22642	-	2	1102	111
TCONS_00008180	110636606	LOC110636606	protein_coding	Novel_lncRNA	NW_018745721.1	55468	58006	+	3	352	116
TCONS_00033632	110661613	LOC110661613	protein_coding	Novel_lncRNA	NW_018745902.1	673934	675570	+	2	360	66
TCONS_00023569	110657554	LOC110657554	protein_coding	Novel_lncRNA	NW_018745822.1	1	2302	+	2	786	112
TCONS_00069873	XLOC_036657	XLOC_036657	novel	Novel_lncRNA	NW_018746326.1	355767	356404	-	2	564	87
TCONS_00049492	110667879	LOC110667879	protein_coding	Novel_lncRNA	NW_018746073.1	41020	46289	-	2	518	44
TCONS_00049493	110667879	LOC110667879	protein_coding	Novel_lncRNA	NW_018746073.1	41020	46289	-	3	576	46
TCONS_00049495	110667879	LOC110667879	protein_coding	Novel_lncRNA	NW_018746073.1	41020	46289	-	4	734	72
TCONS_00037066	110662926	LOC110662926	protein_coding	Novel_lncRNA	NW_018745934.1	1351034	1352712	-	2	247	82
TCONS_00082289	XLOC_043180	XLOC_043180	novel	Novel_lncRNA	NW_018746513.1	278320	280485	-	3	519	87
TCONS_00048784	XLOC_025516	XLOC_025516	novel	Novel_lncRNA	NW_018746066.1	163857	167069	-	3	557	64
TCONS_00004742	110665266	LOC110665266	protein_coding	Novel_lncRNA	NW_018745705.1	92107	94721	-	2	665	197
TCONS_00022166	110656973	LOC110656973	protein_coding	Novel_lncRNA	NW_018745807.1	2115344	2115905	-	2	478	76
TCONS_00099583	110644923	LOC110644923	protein_coding	Novel_lncRNA	NW_018746911.1	168809	176092	+	2	541	108
TCONS_00099582	110644923	LOC110644923	protein_coding	Novel_lncRNA	NW_018746911.1	168809	176092	+	2	541	116
TCONS_00052130	110668833	LOC110668833	protein_coding	Novel_lncRNA	NW_018746093.1	605349	607000	-	2	702	82
TCONS_00115047	XLOC_060376	XLOC_060376	novel	Novel_lncRNA	NW_018748065.1	10854	19169	+	4	591	62
TCONS_00088605	110640599	LOC110640599	protein_coding	Novel_lncRNA	NW_018746629.1	243364	244640	+	2	292	77
TCONS_00115048	XLOC_060376	XLOC_060376	novel	Novel_lncRNA	NW_018748065.1	10944	12192	+	3	530	68
TCONS_00097981	XLOC_051429	XLOC_051429	novel	Novel_lncRNA	NW_018746866.1	101768	102065	-	2	265	83
TCONS_00026680	110658794	LOC110658794	protein_coding	Novel_lncRNA	NW_018745843.1	1702115	1727412	+	2	478	50
TCONS_00072389	XLOC_038051	XLOC_038051	novel	Novel_lncRNA	NW_018746357.1	387984	389211	+	2	223	52
TCONS_00096456	XLOC_050611	XLOC_050611	novel	Novel_lncRNA	NW_018746827.1	58495	60476	+	4	756	81
TCONS_00101267	110645552	LOC110645552	protein_coding	Novel_lncRNA	NW_018746965.1	172844	175326	-	2	1154	117
TCONS_00007328	110632295	LOC110632295	protein_coding	Novel_lncRNA	NW_018745718.1	765638	771031	-	2	1496	291
TCONS_00093878	XLOC_049271	XLOC_049271	novel	Novel_lncRNA	NW_018746760.1	165444	165936	-	2	242	57
TCONS_00057729	110670960	LOC110670960	protein_coding	Novel_lncRNA	NW_018746148.1	552980	555398	+	4	850	76
TCONS_00057728	110670960	LOC110670960	protein_coding	Novel_lncRNA	NW_018746148.1	552980	555398	+	3	1010	67
TCONS_00114240	110650610	LOC110650610	protein_coding	Novel_lncRNA	NW_018747936.1	29155	31382	-	3	1488	142
TCONS_00068252	110632823	LOC110632823	protein_coding	Novel_lncRNA	NW_018746307.1	674050	675989	-	2	1861	568
TCONS_00108224	110648253	LOC110648253	protein_coding	Novel_lncRNA	NW_018747326.1	8903	12344	+	5	2453	481
TCONS_00108223	110648253	LOC110648253	protein_coding	Novel_lncRNA	NW_018747326.1	8903	12344	+	3	3232	887
TCONS_00108222	110648253	LOC110648253	protein_coding	Novel_lncRNA	NW_018747326.1	8783	12344	+	5	2538	466
TCONS_00020131	110656235	LOC110656235	protein_coding	Novel_lncRNA	NW_018745794.1	188997	250040	-	2	496	145
TCONS_00021409	110656784	LOC110656784	protein_coding	Novel_lncRNA	NW_018745803.1	754627	757873	+	6	1953	124
TCONS_00021407	110656784	LOC110656784	protein_coding	Novel_lncRNA	NW_018745803.1	754627	757873	+	6	1956	124
TCONS_00086634	110639847	LOC110639847	protein_coding	Novel_lncRNA	NW_018746596.1	304692	323330	+	2	606	113
TCONS_00021402	110656784	LOC110656784	protein_coding	Novel_lncRNA	NW_018745803.1	754627	757873	+	5	1859	124
TCONS_00074353	110635173	LOC110635173	protein_coding	Novel_lncRNA	NW_018746391.1	411660	423002	-	5	597	171
TCONS_00074356	110635173	LOC110635173	protein_coding	Novel_lncRNA	NW_018746391.1	418432	421960	-	2	476	54
TCONS_00022211	110657048	LOC110657048	protein_coding	Novel_lncRNA	NW_018745808.1	339310	340709	-	3	524	118
TCONS_00115866	XLOC_060810	XLOC_060810	novel	Novel_lncRNA	NW_018748239.1	12633	13745	+	2	631	95
TCONS_00052956	110669182	LOC110669182	protein_coding	Novel_lncRNA	NW_018746107.1	132624	133105	-	2	372	92
TCONS_00012906	XLOC_006532	XLOC_006532	novel	Novel_lncRNA	NW_018745747.1	919240	921245	+	2	286	51
TCONS_00030083	110660120	LOC110660120	protein_coding	Novel_lncRNA	NW_018745869.1	1622913	1626483	-	4	1759	94
TCONS_00108316	XLOC_056770	XLOC_056770	novel	Novel_lncRNA	NW_018747333.1	1133	1587	-	2	272	84
TCONS_00030084	110660120	LOC110660120	protein_coding	Novel_lncRNA	NW_018745869.1	1622913	1626501	-	5	1567	94
TCONS_00104363	110646828	LOC110646828	protein_coding	Novel_lncRNA	NW_018747102.1	337	20996	+	2	201	66
TCONS_00024758	110658015	LOC110658015	protein_coding	Novel_lncRNA	NW_018745830.1	518928	535713	+	2	537	145
TCONS_00105782	XLOC_055473	XLOC_055473	novel	Novel_lncRNA	NW_018747171.1	23361	23918	-	2	338	87
TCONS_00087342	XLOC_045804	XLOC_045804	novel	Novel_lncRNA	NW_018746605.1	282665	284631	-	3	1090	128
TCONS_00035293	110662260	LOC110662260	protein_coding	Novel_lncRNA	NW_018745921.1	486430	529788	+	2	461	124
TCONS_00094568	110642996	LOC110642996	protein_coding	Novel_lncRNA	NW_018746781.1	217712	219492	+	2	1403	317
TCONS_00032121	XLOC_016583	XLOC_016583	novel	Novel_lncRNA	NW_018745886.1	1465082	1465681	+	2	483	88
TCONS_00040948	110664522	LOC110664522	protein_coding	Novel_lncRNA	NW_018745986.1	691	4169	-	3	481	74
TCONS_00051950	XLOC_027090	XLOC_027090	novel	Novel_lncRNA	NW_018746091.1	961049	964781	-	2	368	70
TCONS_00051951	XLOC_027090	XLOC_027090	novel	Novel_lncRNA	NW_018746091.1	963601	964806	-	2	294	59
TCONS_00042337	110665009	LOC110665009	protein_coding	Novel_lncRNA	NW_018745998.1	393970	403282	-	6	812	75
TCONS_00021896	XLOC_011214	XLOC_011214	novel	Novel_lncRNA	NW_018745806.1	145399	146854	-	2	1190	104
TCONS_00021897	XLOC_011214	XLOC_011214	novel	Novel_lncRNA	NW_018745806.1	145399	146854	-	2	1178	100
TCONS_00084905	XLOC_044491	XLOC_044491	novel	Novel_lncRNA	NW_018746558.1	419300	420962	+	3	566	97
TCONS_00016033	110654693	LOC110654693	protein_coding	Novel_lncRNA	NW_018745768.1	2462210	2463978	-	2	1435	337
TCONS_00053609	XLOC_027969	XLOC_027969	novel	Novel_lncRNA	NW_018746112.1	66427	68261	+	2	1005	113
TCONS_00099903	110645037	LOC110645037	protein_coding	Novel_lncRNA	NW_018746923.1	37749	38816	-	2	887	165
TCONS_00094365	110642928	LOC110642928	protein_coding	Novel_lncRNA	NW_018746776.1	21675	22335	-	2	525	88
TCONS_00058706	XLOC_030584	XLOC_030584	novel	Novel_lncRNA	NW_018746164.1	708280	716837	-	2	404	77
TCONS_00058705	XLOC_030584	XLOC_030584	novel	Novel_lncRNA	NW_018746164.1	708280	716809	-	3	440	71
TCONS_00046224	110666534	LOC110666534	protein_coding	Novel_lncRNA	NW_018746036.1	414324	437728	-	2	488	162
TCONS_00071543	XLOC_037571	XLOC_037571	novel	Novel_lncRNA	NW_018746347.1	593928	596731	+	2	353	60
TCONS_00071544	XLOC_037571	XLOC_037571	novel	Novel_lncRNA	NW_018746347.1	593929	596036	+	2	339	60
TCONS_00015892	110654666	LOC110654666	protein_coding	Novel_lncRNA	NW_018745768.1	129820	131205	+	2	337	70
TCONS_00007612	XLOC_003740	XLOC_003740	novel	Novel_lncRNA	NW_018745719.1	821796	824878	+	4	436	121
TCONS_00007613	XLOC_003740	XLOC_003740	novel	Novel_lncRNA	NW_018745719.1	821822	824253	+	3	286	59
TCONS_00012195	XLOC_006154	XLOC_006154	novel	Novel_lncRNA	NW_018745743.1	2218231	2219388	+	2	1067	152
TCONS_00017108	110655112	LOC110655112	protein_coding	Novel_lncRNA	NW_018745777.1	70929	75034	-	2	332	55
TCONS_00051552	XLOC_026872	XLOC_026872	novel	Novel_lncRNA	NW_018746089.1	774579	775146	+	2	510	88
TCONS_00051553	XLOC_026872	XLOC_026872	novel	Novel_lncRNA	NW_018746089.1	774579	775146	+	2	509	88
TCONS_00095341	110643298	LOC110643298	protein_coding	Novel_lncRNA	NW_018746797.1	155344	161842	+	2	594	65
TCONS_00095340	110643298	LOC110643298	protein_coding	Novel_lncRNA	NW_018746797.1	155335	161842	+	2	603	65
TCONS_00095343	110643298	LOC110643298	protein_coding	Novel_lncRNA	NW_018746797.1	155344	161842	+	2	594	65
TCONS_00095342	110643298	LOC110643298	protein_coding	Novel_lncRNA	NW_018746797.1	155344	161842	+	2	712	65
TCONS_00038672	110663594	LOC110663594	protein_coding	Novel_lncRNA	NW_018745955.1	439340	447182	-	7	519	140
TCONS_00085084	110639222	LOC110639222	protein_coding	Novel_lncRNA	NW_018746562.1	419606	421810	+	2	619	70
TCONS_00013335	110653622	LOC110653622	protein_coding	Novel_lncRNA	NW_018745750.1	698101	704834	+	2	716	135
TCONS_00013481	110653636	LOC110653636	protein_coding	Novel_lncRNA	NW_018745750.1	1483135	1485261	-	2	1686	108
TCONS_00013482	110653636	LOC110653636	protein_coding	Novel_lncRNA	NW_018745750.1	1483135	1485261	-	2	1471	89
TCONS_00013483	110653636	LOC110653636	protein_coding	Novel_lncRNA	NW_018745750.1	1483135	1485271	-	2	1531	123
TCONS_00106147	110647504	LOC110647504	protein_coding	Novel_lncRNA	NW_018747194.1	25030	44193	+	4	1222	154
TCONS_00039290	110663854	LOC110663854	protein_coding	Novel_lncRNA	NW_018745963.1	6339	9145	-	2	1226	171
TCONS_00035100	110662182	LOC110662182	protein_coding	Novel_lncRNA	NW_018745919.1	151788	189096	+	6	772	201
TCONS_00012998	XLOC_006571	XLOC_006571	novel	Novel_lncRNA	NW_018745748.1	607431	613287	+	2	447	149
TCONS_00118949	XLOC_062495	XLOC_062495	novel	Novel_lncRNA	NW_018749513.1	10	1568	+	2	975	65
TCONS_00051040	110668457	LOC110668457	protein_coding	Novel_lncRNA	NW_018746086.1	496459	497086	+	2	353	117
TCONS_00084026	110638793	LOC110638793	protein_coding	Novel_lncRNA	NW_018746543.1	224503	225584	-	2	966	133
TCONS_00010226	110644392	LOC110644392	protein_coding	Novel_lncRNA	NW_018745734.1	185751	186483	-	2	663	95
TCONS_00023790	XLOC_012167	XLOC_012167	novel	Novel_lncRNA	NW_018745824.1	1440156	1441309	+	2	634	55
TCONS_00088593	XLOC_046455	XLOC_046455	novel	Novel_lncRNA	NW_018746629.1	83417	84444	+	2	513	78
TCONS_00018201	110655546	LOC110655546	protein_coding	Novel_lncRNA	NW_018745784.1	1672432	1673760	+	2	969	99
TCONS_00095016	110643189	LOC110643189	protein_coding	Novel_lncRNA	NW_018746792.1	216558	217782	-	2	912	111
TCONS_00033294	110661427	LOC110661427	protein_coding	Novel_lncRNA	NW_018745896.1	604226	607373	-	5	794	71
TCONS_00033293	110661427	LOC110661427	protein_coding	Novel_lncRNA	NW_018745896.1	604226	607373	-	6	913	71
TCONS_00033292	110661427	LOC110661427	protein_coding	Novel_lncRNA	NW_018745896.1	604226	607346	-	4	690	71
TCONS_00033291	110661427	LOC110661427	protein_coding	Novel_lncRNA	NW_018745896.1	604226	607338	-	5	1034	81
TCONS_00076069	XLOC_039993	XLOC_039993	novel	Novel_lncRNA	NW_018746422.1	493461	494291	+	2	713	106
TCONS_00040012	110664112	LOC110664112	protein_coding	Novel_lncRNA	NW_018745969.1	642893	653322	-	2	273	90
TCONS_00108798	110648453	LOC110648453	protein_coding	Novel_lncRNA	NW_018747362.1	36690	38456	+	4	325	76
TCONS_00035634	110662374	LOC110662374	protein_coding	Novel_lncRNA	NW_018745924.1	335517	336778	-	2	441	72
TCONS_00061450	110672516	LOC110672516	protein_coding	Novel_lncRNA	NW_018746214.1	672001	674431	-	2	644	156
TCONS_00105735	XLOC_055448	XLOC_055448	novel	Novel_lncRNA	NW_018747169.1	43922	44504	-	2	449	92
TCONS_00018371	110655579	LOC110655579	protein_coding	Novel_lncRNA	NW_018745784.1	2047823	2052808	-	2	952	73
TCONS_00052551	110669020	LOC110669020	protein_coding	Novel_lncRNA	NW_018746099.1	1075367	1075903	+	2	417	125
TCONS_00106894	110647769	LOC110647769	protein_coding	Novel_lncRNA	NW_018747233.1	48695	49098	+	2	228	46
TCONS_00109843	110648869	LOC110648869	protein_coding	Novel_lncRNA	NW_018747444.1	66730	68677	-	2	716	118
TCONS_00083581	XLOC_043806	XLOC_043806	novel	Novel_lncRNA	NW_018746531.1	369061	369452	-	2	351	87
TCONS_00011956	XLOC_006019	XLOC_006019	novel	Novel_lncRNA	NW_018745742.1	2782852	2784963	+	2	882	127
TCONS_00011957	XLOC_006019	XLOC_006019	novel	Novel_lncRNA	NW_018745742.1	2782892	2786048	+	3	376	84
TCONS_00076470	110636033	LOC110636033	protein_coding	Novel_lncRNA	NW_018746427.1	396554	398683	-	2	759	100
TCONS_00100651	110645340	LOC110645340	protein_coding	Novel_lncRNA	NW_018746949.1	170137	170770	-	2	605	126
TCONS_00023570	110657554	LOC110657554	protein_coding	Novel_lncRNA	NW_018745822.1	1291	2302	+	2	925	103
TCONS_00107125	110647841	LOC110647841	protein_coding	Novel_lncRNA	NW_018747251.1	37132	55151	-	2	582	74
TCONS_00107127	110647841	LOC110647841	protein_coding	Novel_lncRNA	NW_018747251.1	37132	56391	-	3	445	96
TCONS_00107126	110647841	LOC110647841	protein_coding	Novel_lncRNA	NW_018747251.1	37132	55196	-	2	580	65
TCONS_00009933	110642846	LOC110642846	protein_coding	Novel_lncRNA	NW_018745732.1	1634815	1636346	-	2	949	64
TCONS_00009932	110642846	LOC110642846	protein_coding	Novel_lncRNA	NW_018745732.1	1634815	1636346	-	2	671	64
TCONS_00004228	110663824	LOC110663824	protein_coding	Novel_lncRNA	NW_018745703.1	3732241	3733425	-	2	716	164
TCONS_00089969	110641054	LOC110641054	protein_coding	Novel_lncRNA	NW_018746654.1	297360	337371	-	2	233	39
TCONS_00082278	110638160	LOC110638160	protein_coding	Novel_lncRNA	NW_018746513.1	220402	223576	-	3	861	86
TCONS_00082274	110638160	LOC110638160	protein_coding	Novel_lncRNA	NW_018746513.1	208607	223302	-	3	653	95
TCONS_00077013	110636255	LOC110636255	protein_coding	Novel_lncRNA	NW_018746435.1	218154	224404	+	3	366	60
TCONS_00082276	110638160	LOC110638160	protein_coding	Novel_lncRNA	NW_018746513.1	209603	223576	-	3	1508	120
TCONS_00115075	110650931	LOC110650931	protein_coding	Novel_lncRNA	NW_018748072.1	25941	30174	+	2	667	213
TCONS_00027994	XLOC_014440	XLOC_014440	novel	Novel_lncRNA	NW_018745852.1	1183726	1185881	-	2	506	77
TCONS_00025435	XLOC_012984	XLOC_012984	novel	Novel_lncRNA	NW_018745832.1	800113	805045	-	3	488	103
TCONS_00025436	110658219	LOC110658219	protein_coding	Novel_lncRNA	NW_018745832.1	807794	808154	-	2	264	88
TCONS_00043940	110665689	LOC110665689	protein_coding	Novel_lncRNA	NW_018746014.1	826883	827839	+	2	561	128
TCONS_00087927	XLOC_046107	XLOC_046107	novel	Novel_lncRNA	NW_018746616.1	395701	406902	-	4	767	58
TCONS_00068407	110632901	LOC110632901	protein_coding	Novel_lncRNA	NW_018746310.1	94894	97137	+	2	1594	423
TCONS_00002744	110658586	LOC110658586	protein_coding	Novel_lncRNA	NW_018745701.1	624268	639821	+	3	222	74
TCONS_00007992	110635102	LOC110635102	protein_coding	Novel_lncRNA	NW_018745720.1	979429	980397	-	2	888	154
TCONS_00110434	XLOC_057925	XLOC_057925	novel	Novel_lncRNA	NW_018747486.1	35307	37234	-	2	1280	72
TCONS_00003610	110660741	LOC110660741	protein_coding	Novel_lncRNA	NW_018745702.1	2207418	2208024	-	2	434	101
TCONS_00027653	XLOC_014216	XLOC_014216	novel	Novel_lncRNA	NW_018745849.1	1650168	1653834	-	2	313	40
TCONS_00115382	XLOC_060553	XLOC_060553	novel	Novel_lncRNA	NW_018748127.1	75	2295	+	4	814	83
TCONS_00090946	110641471	LOC110641471	protein_coding	Novel_lncRNA	NW_018746680.1	230733	231813	-	2	241	75
TCONS_00020120	110656232	LOC110656232	protein_coding	Novel_lncRNA	NW_018745794.1	169882	170826	-	2	624	123
TCONS_00077701	110636491	LOC110636491	protein_coding	Novel_lncRNA	NW_018746447.1	109738	116892	-	3	650	64
TCONS_00078419	XLOC_041215	XLOC_041215	novel	Novel_lncRNA	NW_018746460.1	378752	380862	+	2	781	131
TCONS_00069706	XLOC_036567	XLOC_036567	novel	Novel_lncRNA	NW_018746324.1	263707	265084	+	4	586	110
TCONS_00016685	XLOC_008557	XLOC_008557	novel	Novel_lncRNA	NW_018745775.1	981659	982297	+	2	391	120
TCONS_00078896	XLOC_041478	XLOC_041478	novel	Novel_lncRNA	NW_018746470.1	516523	518310	+	2	729	92
TCONS_00078897	XLOC_041478	XLOC_041478	novel	Novel_lncRNA	NW_018746470.1	516523	519351	+	3	1063	114
TCONS_00078898	XLOC_041478	XLOC_041478	novel	Novel_lncRNA	NW_018746470.1	516525	518310	+	2	856	86
TCONS_00078899	XLOC_041478	XLOC_041478	novel	Novel_lncRNA	NW_018746470.1	516599	518310	+	3	864	111
TCONS_00086990	110639993	LOC110639993	protein_coding	Novel_lncRNA	NW_018746600.1	388793	389187	+	2	211	70
TCONS_00044673	XLOC_023301	XLOC_023301	novel	Novel_lncRNA	NW_018746022.1	712498	746797	-	4	601	72
TCONS_00118156	XLOC_062038	XLOC_062038	novel	Novel_lncRNA	NW_018748996.1	6552	9262	+	2	870	73
TCONS_00118150	XLOC_062038	XLOC_062038	novel	Novel_lncRNA	NW_018748996.1	4	2181	+	2	408	80
TCONS_00118159	XLOC_062040	XLOC_062040	novel	Novel_lncRNA	NW_018748996.1	4	2078	-	2	254	84
TCONS_00044479	110665905	LOC110665905	protein_coding	Novel_lncRNA	NW_018746021.1	480354	483505	-	2	942	87
TCONS_00094628	110643032	LOC110643032	protein_coding	Novel_lncRNA	NW_018746782.1	1228	3589	-	2	1477	271
TCONS_00053382	110669320	LOC110669320	protein_coding	Novel_lncRNA	NW_018746109.1	16898	17346	-	2	204	68
TCONS_00094627	110643032	LOC110643032	protein_coding	Novel_lncRNA	NW_018746782.1	1228	3282	-	2	1192	271
TCONS_00079166	110637016	LOC110637016	protein_coding	Novel_lncRNA	NW_018746471.1	246203	250909	-	3	689	100
TCONS_00093252	XLOC_048908	XLOC_048908	novel	Novel_lncRNA	NW_018746738.1	32507	33429	-	2	385	111
TCONS_00101456	110645651	LOC110645651	protein_coding	Novel_lncRNA	NW_018746973.1	70019	74361	-	2	451	58
TCONS_00101455	110645651	LOC110645651	protein_coding	Novel_lncRNA	NW_018746973.1	70019	74358	-	3	575	58
TCONS_00097710	XLOC_051270	XLOC_051270	novel	Novel_lncRNA	NW_018746861.1	229161	231828	+	3	466	92
TCONS_00027275	XLOC_013990	XLOC_013990	novel	Novel_lncRNA	NW_018745848.1	823700	824270	+	2	486	65
TCONS_00012218	110652107	LOC110652107	protein_coding	Novel_lncRNA	NW_018745743.1	501948	507417	-	13	1773	92
TCONS_00012219	110652107	LOC110652107	protein_coding	Novel_lncRNA	NW_018745743.1	501948	507417	-	13	1981	83
TCONS_00012217	110652107	LOC110652107	protein_coding	Novel_lncRNA	NW_018745743.1	501948	507417	-	15	1875	99
TCONS_00012215	XLOC_006168	XLOC_006168	novel	Novel_lncRNA	NW_018745743.1	480295	481052	-	2	254	58
TCONS_00094193	110642868	LOC110642868	protein_coding	Novel_lncRNA	NW_018746769.1	91042	91906	+	2	785	197
TCONS_00012520	110653361	LOC110653361	protein_coding	Novel_lncRNA	NW_018745745.1	1803043	1805554	+	2	623	97
TCONS_00012521	110653361	LOC110653361	protein_coding	Novel_lncRNA	NW_018745745.1	1803043	1805554	+	2	626	98
TCONS_00052630	XLOC_027465	XLOC_027465	novel	Novel_lncRNA	NW_018746100.1	95362	96339	-	2	843	147
TCONS_00012037	110651421	LOC110651421	protein_coding	Novel_lncRNA	NW_018745742.1	980634	981878	-	2	282	35
TCONS_00012034	110651393	LOC110651393	protein_coding	Novel_lncRNA	NW_018745742.1	975506	978042	-	2	1709	569
TCONS_00016344	110654817	LOC110654817	protein_coding	Novel_lncRNA	NW_018745771.1	1394567	1433471	-	3	366	90
TCONS_00053611	XLOC_027969	XLOC_027969	novel	Novel_lncRNA	NW_018746112.1	66488	68403	+	2	1086	93
TCONS_00053610	XLOC_027969	XLOC_027969	novel	Novel_lncRNA	NW_018746112.1	66470	68261	+	2	962	99
TCONS_00054497	110669812	LOC110669812	protein_coding	Novel_lncRNA	NW_018746119.1	885	5602	+	9	1116	99
TCONS_00089650	110640953	LOC110640953	protein_coding	Novel_lncRNA	NW_018746646.1	147303	239715	+	5	963	221
TCONS_00012858	110653442	LOC110653442	protein_coding	Novel_lncRNA	NW_018745746.1	593479	625012	-	11	1118	372
TCONS_00102967	110646262	LOC110646262	protein_coding	Novel_lncRNA	NW_018747032.1	94353	95203	+	2	342	113
TCONS_00113413	110650300	LOC110650300	protein_coding	Novel_lncRNA	NW_018747826.1	26101	27043	-	3	647	102
TCONS_00057041	110670743	LOC110670743	protein_coding	Novel_lncRNA	NW_018746144.1	955185	969191	+	2	456	130
TCONS_00105357	XLOC_055253	XLOC_055253	novel	Novel_lncRNA	NW_018747150.1	77976	78298	-	2	243	66
TCONS_00118846	XLOC_062430	XLOC_062430	novel	Novel_lncRNA	NW_018749423.1	3369	4267	-	2	301	53
TCONS_00103212	XLOC_054160	XLOC_054160	novel	Novel_lncRNA	NW_018747046.1	103339	104076	+	2	417	64
TCONS_00071412	110633994	LOC110633994	protein_coding	Novel_lncRNA	NW_018746346.1	554005	556019	+	3	565	76
TCONS_00106150	110647504	LOC110647504	protein_coding	Novel_lncRNA	NW_018747194.1	25030	44193	+	4	1280	98
TCONS_00014605	XLOC_007386	XLOC_007386	novel	Novel_lncRNA	NW_018745757.1	2367638	2368681	+	2	925	74
TCONS_00027004	XLOC_013848	XLOC_013848	novel	Novel_lncRNA	NW_018745846.1	1192894	1196717	+	2	1021	115
TCONS_00027003	XLOC_013848	XLOC_013848	novel	Novel_lncRNA	NW_018745846.1	1192894	1196717	+	3	1066	115
TCONS_00048999	XLOC_025620	XLOC_025620	novel	Novel_lncRNA	NW_018746067.1	962754	964387	+	2	939	176
TCONS_00116861	110651630	LOC110651630	protein_coding	Novel_lncRNA	NW_018748492.1	16941	18216	-	2	362	61
TCONS_00117626	110651955	LOC110651955	protein_coding	Novel_lncRNA	NW_018748788.1	1364	6990	+	4	656	87
TCONS_00045677	110666387	LOC110666387	protein_coding	Novel_lncRNA	NW_018746033.1	947145	949682	+	2	897	111
TCONS_00013145	XLOC_006634	XLOC_006634	novel	Novel_lncRNA	NW_018745748.1	632022	632788	-	2	656	182
TCONS_00036200	110662595	LOC110662595	protein_coding	Novel_lncRNA	NW_018745928.1	1136941	1143707	-	5	789	140
TCONS_00019363	110656000	LOC110656000	protein_coding	Novel_lncRNA	NW_018745790.1	2142435	2146694	-	2	370	107
TCONS_00098338	XLOC_051581	XLOC_051581	novel	Novel_lncRNA	NW_018746876.1	117494	118495	+	2	415	49
TCONS_00089356	110640820	LOC110640820	protein_coding	Novel_lncRNA	NW_018746637.1	88668	106962	-	2	650	216
TCONS_00085450	XLOC_044787	XLOC_044787	novel	Novel_lncRNA	NW_018746570.1	99431	102200	+	2	502	77
TCONS_00010365	XLOC_005230	XLOC_005230	novel	Novel_lncRNA	NW_018745735.1	2224480	2225892	+	3	826	63
TCONS_00062314	XLOC_032556	XLOC_032556	novel	Novel_lncRNA	NW_018746226.1	336665	337533	+	2	783	78
TCONS_00010369	110645382	LOC110645382	protein_coding	Novel_lncRNA	NW_018745735.1	2243153	2244158	+	2	850	283
TCONS_00045243	110666190	LOC110666190	protein_coding	Novel_lncRNA	NW_018746029.1	119594	120053	-	2	381	89
TCONS_00071715	XLOC_037663	XLOC_037663	novel	Novel_lncRNA	NW_018746349.1	373092	373556	-	2	302	87
TCONS_00091473	110641688	LOC110641688	protein_coding	Novel_lncRNA	NW_018746696.1	253131	256196	-	2	466	142
TCONS_00072148	110634314	LOC110634314	protein_coding	Novel_lncRNA	NW_018746355.1	470215	472963	+	3	907	106
TCONS_00037645	110663191	LOC110663191	protein_coding	Novel_lncRNA	NW_018745942.1	171861	172347	+	2	222	53
TCONS_00003978	XLOC_001894	XLOC_001894	novel	Novel_lncRNA	NW_018745703.1	18765	20466	-	2	232	55
TCONS_00026423	110658603	LOC110658603	protein_coding	Novel_lncRNA	NW_018745842.1	470	5841	-	2	276	64
TCONS_00040378	XLOC_021056	XLOC_021056	novel	Novel_lncRNA	NW_018745976.1	1327016	1329169	-	4	883	85
TCONS_00069414	110633287	LOC110633287	protein_coding	Novel_lncRNA	NW_018746320.1	38218	40266	+	2	1587	298
TCONS_00047413	XLOC_024783	XLOC_024783	novel	Novel_lncRNA	NW_018746047.1	256826	257273	+	2	299	77
TCONS_00040377	XLOC_021056	XLOC_021056	novel	Novel_lncRNA	NW_018745976.1	1327016	1328181	-	3	261	67
TCONS_00047414	XLOC_024783	XLOC_024783	novel	Novel_lncRNA	NW_018746047.1	256826	257273	+	2	270	87
TCONS_00032740	XLOC_016942	XLOC_016942	novel	Novel_lncRNA	NW_018745889.1	1613594	1616609	-	2	336	72
TCONS_00083209	110638479	LOC110638479	protein_coding	Novel_lncRNA	NW_018746526.1	418652	421522	-	2	257	67
TCONS_00055534	110670133	LOC110670133	protein_coding	Novel_lncRNA	NW_018746129.1	929402	932362	-	3	1044	130
TCONS_00055535	110670129	LOC110670129	protein_coding	Novel_lncRNA	NW_018746129.1	929402	941040	-	2	1249	130
TCONS_00069893	110633492	LOC110633492	protein_coding	Novel_lncRNA	NW_018746327.1	386105	387291	+	2	340	70
TCONS_00108670	XLOC_056950	XLOC_056950	novel	Novel_lncRNA	NW_018747354.1	51752	52325	-	2	494	82
TCONS_00025646	XLOC_013106	XLOC_013106	novel	Novel_lncRNA	NW_018745835.1	48245	59982	-	2	560	52
TCONS_00025645	XLOC_013106	XLOC_013106	novel	Novel_lncRNA	NW_018745835.1	48245	59982	-	2	565	51
TCONS_00026738	110658728	LOC110658728	protein_coding	Novel_lncRNA	NW_018745843.1	1108306	1108917	-	2	555	142
TCONS_00082088	110638079	LOC110638079	protein_coding	Novel_lncRNA	NW_018746512.1	113165	118179	-	2	412	83
TCONS_00077020	XLOC_040487	XLOC_040487	novel	Novel_lncRNA	NW_018746435.1	243116	243650	+	2	414	81
TCONS_00010781	110645585	LOC110645585	protein_coding	Novel_lncRNA	NW_018745736.1	63139	124608	-	8	689	73
TCONS_00111236	110649423	LOC110649423	protein_coding	Novel_lncRNA	NW_018747561.1	40669	43277	-	2	509	61
TCONS_00033504	XLOC_017362	XLOC_017362	novel	Novel_lncRNA	NW_018745899.1	230278	231028	+	2	261	45
TCONS_00033503	XLOC_017362	XLOC_017362	novel	Novel_lncRNA	NW_018745899.1	230184	231028	+	2	355	76
TCONS_00061663	110672616	LOC110672616	protein_coding	Novel_lncRNA	NW_018746217.1	711797	712754	-	2	841	121
TCONS_00010547	110646025	LOC110646025	protein_coding	Novel_lncRNA	NW_018745736.1	123645	126298	+	6	572	76
TCONS_00120286	XLOC_063520	XLOC_063520	novel	Novel_lncRNA	NW_018752681.1	725	1154	-	2	296	98
TCONS_00076398	110636005	LOC110636005	protein_coding	Novel_lncRNA	NW_018746425.1	479125	481458	-	2	1169	194
TCONS_00068413	110632893	LOC110632893	protein_coding	Novel_lncRNA	NW_018746310.1	173819	197058	+	2	296	59
TCONS_00003351	110661610	LOC110661610	protein_coding	Novel_lncRNA	NW_018745702.1	3087909	3195357	+	2	277	91
TCONS_00068232	XLOC_035793	XLOC_035793	novel	Novel_lncRNA	NW_018746307.1	361300	361695	-	2	272	56
TCONS_00000262	XLOC_000110	XLOC_000110	novel	Novel_lncRNA	NW_018745690.1	682665	683735	-	2	608	68
TCONS_00077732	XLOC_040852	XLOC_040852	novel	Novel_lncRNA	NW_018746448.1	1876	3993	-	4	666	83
TCONS_00119149	XLOC_062638	XLOC_062638	novel	Novel_lncRNA	NW_018749725.1	3	394	-	2	269	54
TCONS_00021143	110656715	LOC110656715	protein_coding	Novel_lncRNA	NW_018745802.1	1561256	1562715	+	2	1040	106
TCONS_00021429	110656784	LOC110656784	protein_coding	Novel_lncRNA	NW_018745803.1	755178	757873	+	4	1650	124
TCONS_00021428	110656784	LOC110656784	protein_coding	Novel_lncRNA	NW_018745803.1	755178	757873	+	4	1647	124
TCONS_00052087	110668831	LOC110668831	protein_coding	Novel_lncRNA	NW_018746093.1	579864	582136	+	2	2194	343
TCONS_00052086	110668830	LOC110668830	protein_coding	Novel_lncRNA	NW_018746093.1	575456	579652	+	2	4053	320
TCONS_00007859	XLOC_003880	XLOC_003880	novel	Novel_lncRNA	NW_018745720.1	1928322	1931488	+	2	2225	732
TCONS_00028687	110659569	LOC110659569	protein_coding	Novel_lncRNA	NW_018745857.1	18260	18856	-	2	374	97
TCONS_00089752	110640984	LOC110640984	protein_coding	Novel_lncRNA	NW_018746647.1	322350	340620	+	4	712	108
TCONS_00118148	XLOC_062038	XLOC_062038	novel	Novel_lncRNA	NW_018748996.1	4	959	+	3	905	71
TCONS_00089754	110640984	LOC110640984	protein_coding	Novel_lncRNA	NW_018746647.1	322350	340620	+	4	716	81
TCONS_00041964	110664921	LOC110664921	protein_coding	Novel_lncRNA	NW_018745996.1	466970	523103	+	2	409	101
TCONS_00053572	XLOC_027945	XLOC_027945	novel	Novel_lncRNA	NW_018746111.1	1001897	1003132	+	3	842	59
TCONS_00105769	XLOC_055468	XLOC_055468	novel	Novel_lncRNA	NW_018747171.1	80970	82358	+	3	1227	78
TCONS_00105768	XLOC_055467	XLOC_055467	novel	Novel_lncRNA	NW_018747171.1	30178	30925	+	3	214	42
TCONS_00039584	110663965	LOC110663965	protein_coding	Novel_lncRNA	NW_018745965.1	880917	884276	-	2	483	64
TCONS_00006817	110673400	LOC110673400	protein_coding	Novel_lncRNA	NW_018745715.1	3448762	3450094	-	2	1227	343
TCONS_00006816	110673400	LOC110673400	protein_coding	Novel_lncRNA	NW_018745715.1	3448762	3450094	-	2	1227	343
TCONS_00045806	110666372	LOC110666372	protein_coding	Novel_lncRNA	NW_018746033.1	763081	764031	-	2	503	56
TCONS_00115931	110651268	LOC110651268	protein_coding	Novel_lncRNA	NW_018748245.1	15845	18082	-	4	701	61
TCONS_00115932	110651268	LOC110651268	protein_coding	Novel_lncRNA	NW_018748245.1	15845	22114	-	4	583	94
TCONS_00120133	XLOC_063377	XLOC_063377	novel	Novel_lncRNA	NW_018751709.1	887	1627	-	2	479	57
TCONS_00075069	110635509	LOC110635509	protein_coding	Novel_lncRNA	NW_018746407.1	416767	420539	+	2	508	168
TCONS_00038472	110663532	LOC110663532	protein_coding	Novel_lncRNA	NW_018745952.1	77844	104353	+	3	627	90
TCONS_00075461	110635670	LOC110635670	protein_coding	Novel_lncRNA	NW_018746415.1	86785	89068	+	2	1476	268
TCONS_00073708	XLOC_038752	XLOC_038752	novel	Novel_lncRNA	NW_018746381.1	98526	100461	-	2	359	73
TCONS_00039898	XLOC_020812	XLOC_020812	novel	Novel_lncRNA	NW_018745969.1	471338	472772	+	3	379	76
TCONS_00059632	110671827	LOC110671827	protein_coding	Novel_lncRNA	NW_018746179.1	315178	324897	+	2	476	105
TCONS_00073707	110634927	LOC110634927	protein_coding	Novel_lncRNA	NW_018746381.1	96312	97276	-	2	847	92
TCONS_00073706	110634925	LOC110634925	protein_coding	Novel_lncRNA	NW_018746381.1	95054	97116	-	2	480	92
TCONS_00084824	110639114	LOC110639114	protein_coding	Novel_lncRNA	NW_018746557.1	434877	440018	+	10	1368	286
TCONS_00054246	110669588	LOC110669588	protein_coding	Novel_lncRNA	NW_018746115.1	610921	615864	-	2	1046	324
TCONS_00054245	110669588	LOC110669588	protein_coding	Novel_lncRNA	NW_018746115.1	610921	615604	-	2	983	324
TCONS_00054244	110669588	LOC110669588	protein_coding	Novel_lncRNA	NW_018746115.1	610921	615357	-	2	736	242
TCONS_00072494	XLOC_038100	XLOC_038100	novel	Novel_lncRNA	NW_018746357.1	554893	555302	-	3	220	58
TCONS_00037942	XLOC_019788	XLOC_019788	novel	Novel_lncRNA	NW_018745947.1	524741	526407	-	2	346	42
TCONS_00051537	XLOC_026857	XLOC_026857	novel	Novel_lncRNA	NW_018746089.1	653806	654230	+	2	344	48
TCONS_00103911	110646641	LOC110646641	protein_coding	Novel_lncRNA	NW_018747074.1	109207	112358	+	5	473	124
TCONS_00095816	XLOC_050284	XLOC_050284	novel	Novel_lncRNA	NW_018746810.1	43050	43869	+	2	606	83
TCONS_00017125	110655121	LOC110655121	protein_coding	Novel_lncRNA	NW_018745777.1	266333	268164	-	2	243	80
TCONS_00056509	XLOC_029482	XLOC_029482	novel	Novel_lncRNA	NW_018746138.1	29679	30235	-	2	436	80
TCONS_00039057	XLOC_020386	XLOC_020386	novel	Novel_lncRNA	NW_018745959.1	145473	150002	-	2	431	56
TCONS_00052719	110669055	LOC110669055	protein_coding	Novel_lncRNA	NW_018746101.1	507452	508348	-	2	664	79
TCONS_00033184	110661373	LOC110661373	protein_coding	Novel_lncRNA	NW_018745894.1	1617947	1618313	-	2	221	73
TCONS_00063537	110673441	LOC110673441	protein_coding	Novel_lncRNA	NW_018746241.1	22992	100144	+	2	637	203
TCONS_00063536	110673441	LOC110673441	protein_coding	Novel_lncRNA	NW_018746241.1	22992	100144	+	2	637	203
TCONS_00063538	110673441	LOC110673441	protein_coding	Novel_lncRNA	NW_018746241.1	22992	100144	+	2	637	203
TCONS_00027076	110658908	LOC110658908	protein_coding	Novel_lncRNA	NW_018745846.1	1790024	1790439	+	2	208	48
TCONS_00073638	110634963	LOC110634963	protein_coding	Novel_lncRNA	NW_018746381.1	99396	102213	+	2	1249	82
TCONS_00109440	110648720	LOC110648720	protein_coding	Novel_lncRNA	NW_018747413.1	65981	72657	+	2	501	58
TCONS_00116700	XLOC_061239	XLOC_061239	novel	Novel_lncRNA	NW_018748449.1	6723	7845	-	2	570	96
TCONS_00116707	110651565	LOC110651565	protein_coding	Novel_lncRNA	NW_018748454.1	10764	14951	-	6	1051	81
TCONS_00013792	110653784	LOC110653784	protein_coding	Novel_lncRNA	NW_018745752.1	2650870	2654685	-	2	481	95
TCONS_00109449	110648720	LOC110648720	protein_coding	Novel_lncRNA	NW_018747413.1	65915	72656	-	2	566	58
TCONS_00098073	110644356	LOC110644356	protein_coding	Novel_lncRNA	NW_018746869.1	217306	224253	+	2	228	75
TCONS_00051440	110668586	LOC110668586	protein_coding	Novel_lncRNA	NW_018746088.1	430883	461254	-	2	294	98
TCONS_00036273	110662656	LOC110662656	protein_coding	Novel_lncRNA	NW_018745930.1	363845	364331	+	2	357	118
TCONS_00066000	110631904	LOC110631904	protein_coding	Novel_lncRNA	NW_018746270.1	247386	248463	-	2	607	122
TCONS_00080019	110637391	LOC110637391	protein_coding	Novel_lncRNA	NW_018746487.1	377588	381002	+	3	524	94
TCONS_00009041	110639479	LOC110639479	protein_coding	Novel_lncRNA	NW_018745726.1	1989127	2042774	-	2	1118	83
TCONS_00054650	110669829	LOC110669829	protein_coding	Novel_lncRNA	NW_018746119.1	1023453	1025702	+	3	1301	120
TCONS_00054651	110669829	LOC110669829	protein_coding	Novel_lncRNA	NW_018746119.1	1023453	1025702	+	3	949	122
TCONS_00063229	110673222	LOC110673222	protein_coding	Novel_lncRNA	NW_018746237.1	461241	466854	-	2	357	76
TCONS_00054659	XLOC_028502	XLOC_028502	novel	Novel_lncRNA	NW_018746119.1	1030932	1031720	+	2	575	66
TCONS_00042054	110664920	LOC110664920	protein_coding	Novel_lncRNA	NW_018745996.1	466965	523175	-	2	486	101
TCONS_00049001	XLOC_025620	XLOC_025620	novel	Novel_lncRNA	NW_018746067.1	962755	964387	+	2	938	176
TCONS_00049000	XLOC_025620	XLOC_025620	novel	Novel_lncRNA	NW_018746067.1	962755	964387	+	2	938	176
TCONS_00049007	XLOC_025620	XLOC_025620	novel	Novel_lncRNA	NW_018746067.1	962756	964387	+	2	937	176
TCONS_00111951	110649704	LOC110649704	protein_coding	Novel_lncRNA	NW_018747645.1	20661	33679	-	3	642	177
TCONS_00111950	110649704	LOC110649704	protein_coding	Novel_lncRNA	NW_018747645.1	20661	33679	-	3	645	111
TCONS_00036472	110662734	LOC110662734	protein_coding	Novel_lncRNA	NW_018745931.1	226934	238085	+	6	1900	99
TCONS_00036473	110662734	LOC110662734	protein_coding	Novel_lncRNA	NW_018745931.1	226934	238085	+	6	1927	99
TCONS_00069660	110633345	LOC110633345	protein_coding	Novel_lncRNA	NW_018746322.1	658417	660901	-	4	619	114
TCONS_00112754	110650072	LOC110650072	protein_coding	Novel_lncRNA	NW_018747749.1	16014	28109	+	11	1318	387
TCONS_00112755	110650072	LOC110650072	protein_coding	Novel_lncRNA	NW_018747749.1	16014	28109	+	11	1318	387
TCONS_00112756	110650072	LOC110650072	protein_coding	Novel_lncRNA	NW_018747749.1	17915	28109	+	7	847	230
TCONS_00118707	110652381	LOC110652381	protein_coding	Novel_lncRNA	NW_018749309.1	7971	8271	-	2	221	73
TCONS_00057872	110671020	LOC110671020	protein_coding	Novel_lncRNA	NW_018746151.1	125869	127525	+	2	525	161
TCONS_00119492	XLOC_062876	XLOC_062876	novel	Novel_lncRNA	NW_018750180.1	603	1513	-	2	216	54
TCONS_00045477	XLOC_023764	XLOC_023764	novel	Novel_lncRNA	NW_018746031.1	52405	53007	-	2	273	81
TCONS_00082505	XLOC_043287	XLOC_043287	novel	Novel_lncRNA	NW_018746516.1	388806	389863	-	2	962	81
TCONS_00013174	XLOC_006636	XLOC_006636	novel	Novel_lncRNA	NW_018745748.1	786405	787557	-	2	675	134
TCONS_00013175	XLOC_006636	XLOC_006636	novel	Novel_lncRNA	NW_018745748.1	786405	787564	-	2	683	143
TCONS_00023599	110657571	LOC110657571	protein_coding	Novel_lncRNA	NW_018745822.1	1131820	1145588	+	5	931	89
TCONS_00083357	110638558	LOC110638558	protein_coding	Novel_lncRNA	NW_018746529.1	347647	348123	+	2	305	92
TCONS_00041646	110664807	LOC110664807	protein_coding	Novel_lncRNA	NW_018745993.1	961304	964847	+	3	543	55
TCONS_00047778	110667186	LOC110667186	protein_coding	Novel_lncRNA	NW_018746053.1	917599	944156	+	9	1596	326
TCONS_00010792	110645617	LOC110645617	protein_coding	Novel_lncRNA	NW_018745736.1	136453	152716	-	3	259	72
TCONS_00083301	XLOC_043647	XLOC_043647	novel	Novel_lncRNA	NW_018746528.1	101854	103320	+	2	395	106
TCONS_00030201	110660202	LOC110660202	protein_coding	Novel_lncRNA	NW_018745870.1	562159	566543	+	2	656	91
TCONS_00010556	110646064	LOC110646064	protein_coding	Novel_lncRNA	NW_018745736.1	145860	153403	+	5	1136	92
TCONS_00045057	XLOC_023509	XLOC_023509	novel	Novel_lncRNA	NW_018746026.1	887333	888499	-	2	263	87
TCONS_00008557	XLOC_004247	XLOC_004247	novel	Novel_lncRNA	NW_018745724.1	202490	203555	+	2	842	84
TCONS_00049595	110667938	LOC110667938	protein_coding	Novel_lncRNA	NW_018746074.1	763897	1012116	+	5	884	281
TCONS_00049594	110667938	LOC110667938	protein_coding	Novel_lncRNA	NW_018746074.1	763897	1012116	+	6	938	189
TCONS_00049596	110667938	LOC110667938	protein_coding	Novel_lncRNA	NW_018746074.1	765123	1012116	+	3	502	111
TCONS_00072801	XLOC_038263	XLOC_038263	novel	Novel_lncRNA	NW_018746365.1	39389	41122	-	3	344	70
TCONS_00050304	110668125	LOC110668125	protein_coding	Novel_lncRNA	NW_018746077.1	981016	984275	-	7	663	140
TCONS_00004887	XLOC_002326	XLOC_002326	novel	Novel_lncRNA	NW_018745705.1	2986385	2987469	-	2	737	72
TCONS_00069336	XLOC_036378	XLOC_036378	novel	Novel_lncRNA	NW_018746319.1	316653	317776	+	2	282	63
TCONS_00043983	110665715	LOC110665715	protein_coding	Novel_lncRNA	NW_018746015.1	81935	381041	+	2	276	92
TCONS_00119151	XLOC_062640	XLOC_062640	novel	Novel_lncRNA	NW_018749726.1	6	7862	+	3	891	86
TCONS_00007861	XLOC_003880	XLOC_003880	novel	Novel_lncRNA	NW_018745720.1	1928322	1931488	+	2	2225	732
TCONS_00087752	110640281	LOC110640281	protein_coding	Novel_lncRNA	NW_018746615.1	191214	193030	+	2	417	138
TCONS_00025293	XLOC_012910	XLOC_012910	novel	Novel_lncRNA	NW_018745832.1	1323990	1324919	+	2	702	77
TCONS_00092639	110642212	LOC110642212	protein_coding	Novel_lncRNA	NW_018746726.1	202749	203911	+	3	420	89
TCONS_00028693	110659576	LOC110659576	protein_coding	Novel_lncRNA	NW_018745857.1	303068	304134	-	2	762	120
TCONS_00028694	110659576	LOC110659576	protein_coding	Novel_lncRNA	NW_018745857.1	303068	304138	-	2	769	121
TCONS_00007440	110633001	LOC110633001	protein_coding	Novel_lncRNA	NW_018745718.1	1984187	1985500	-	3	952	86
TCONS_00009607	XLOC_004786	XLOC_004786	novel	Novel_lncRNA	NW_018745730.1	97877	102268	-	2	1093	80
TCONS_00009606	XLOC_004786	XLOC_004786	novel	Novel_lncRNA	NW_018745730.1	97877	102268	-	2	1112	80
TCONS_00064338	110673798	LOC110673798	protein_coding	Novel_lncRNA	NW_018746252.1	721974	723645	+	3	1196	169
TCONS_00081756	XLOC_042894	XLOC_042894	novel	Novel_lncRNA	NW_018746507.1	349703	353253	+	2	523	98
TCONS_00007285	110633905	LOC110633905	protein_coding	Novel_lncRNA	NW_018745718.1	3402084	3405796	+	3	428	75
TCONS_00024761	XLOC_012658	XLOC_012658	novel	Novel_lncRNA	NW_018745830.1	546985	547456	+	2	213	70
TCONS_00092254	110642027	LOC110642027	protein_coding	Novel_lncRNA	NW_018746716.1	54113	65956	+	2	337	84
TCONS_00115239	110650989	LOC110650989	protein_coding	Novel_lncRNA	NW_018748099.1	19941	21155	-	4	838	118
TCONS_00052180	XLOC_027229	XLOC_027229	novel	Novel_lncRNA	NW_018746095.1	6733	11526	+	2	459	91
TCONS_00045871	XLOC_023960	XLOC_023960	novel	Novel_lncRNA	NW_018746034.1	660853	663009	+	3	1836	111
TCONS_00093076	110642387	LOC110642387	protein_coding	Novel_lncRNA	NW_018746734.1	28318	49617	-	3	855	212
TCONS_00002547	110657856	LOC110657856	protein_coding	Novel_lncRNA	NW_018745700.1	3911401	3912717	+	2	467	70
TCONS_00046370	110666654	LOC110666654	protein_coding	Novel_lncRNA	NW_018746037.1	338875	341584	+	2	313	47
TCONS_00002018	XLOC_000932	XLOC_000932	novel	Novel_lncRNA	NW_018745697.1	883851	884345	+	2	223	46
TCONS_00046373	XLOC_024239	XLOC_024239	novel	Novel_lncRNA	NW_018746037.1	362454	365278	+	2	347	68
TCONS_00057118	XLOC_029811	XLOC_029811	novel	Novel_lncRNA	NW_018746146.1	44401	50208	+	4	309	102
TCONS_00073734	110634939	LOC110634939	protein_coding	Novel_lncRNA	NW_018746381.1	339933	340723	-	2	705	91
TCONS_00113166	110650228	LOC110650228	protein_coding	Novel_lncRNA	NW_018747796.1	19419	20299	+	2	202	67
TCONS_00072482	110634418	LOC110634418	protein_coding	Novel_lncRNA	NW_018746357.1	493759	496341	-	7	1243	94
TCONS_00114747	XLOC_060216	XLOC_060216	novel	Novel_lncRNA	NW_018748010.1	94	1881	-	2	367	38
TCONS_00012307	XLOC_006198	XLOC_006198	novel	Novel_lncRNA	NW_018745743.1	2145070	2145408	-	2	237	62
TCONS_00105403	110647224	LOC110647224	protein_coding	Novel_lncRNA	NW_018747152.1	58432	66148	+	2	774	139
TCONS_00105404	XLOC_055269	XLOC_055269	novel	Novel_lncRNA	NW_018747152.1	59279	60084	+	2	731	77
TCONS_00118195	XLOC_062063	XLOC_062063	novel	Novel_lncRNA	NW_018749025.1	12348	12975	+	2	543	89
TCONS_00112360	XLOC_058947	XLOC_058947	novel	Novel_lncRNA	NW_018747697.1	17486	30628	-	2	335	43
TCONS_00109456	XLOC_057390	XLOC_057390	novel	Novel_lncRNA	NW_018747414.1	66318	66689	-	2	294	98
TCONS_00109453	XLOC_057387	XLOC_057387	novel	Novel_lncRNA	NW_018747414.1	66333	66689	+	2	279	93
TCONS_00051291	110668527	LOC110668527	protein_coding	Novel_lncRNA	NW_018746087.1	932046	937664	-	11	1501	90
TCONS_00051290	110668527	LOC110668527	protein_coding	Novel_lncRNA	NW_018746087.1	932046	937664	-	10	1408	120
TCONS_00020862	XLOC_010693	XLOC_010693	novel	Novel_lncRNA	NW_018745799.1	1418342	1420896	+	2	290	59
TCONS_00067540	110632516	LOC110632516	protein_coding	Novel_lncRNA	NW_018746295.1	39457	39995	-	2	459	100
TCONS_00067012	XLOC_035073	XLOC_035073	novel	Novel_lncRNA	NW_018746281.1	249746	251978	-	2	268	63
TCONS_00001717	XLOC_000782	XLOC_000782	novel	Novel_lncRNA	NW_018745696.1	1632894	1633404	+	2	289	81
TCONS_00091251	110641582	LOC110641582	protein_coding	Novel_lncRNA	NW_018746686.1	151326	152593	-	2	631	103
TCONS_00116599	110651522	LOC110651522	protein_coding	Novel_lncRNA	NW_018748423.1	6951	9947	-	2	506	80
TCONS_00056589	110670574	LOC110670574	protein_coding	Novel_lncRNA	NW_018746139.1	943492	945339	+	3	226	49
TCONS_00027117	XLOC_013897	XLOC_013897	novel	Novel_lncRNA	NW_018745846.1	1195993	1196765	-	2	691	68
TCONS_00027116	XLOC_013897	XLOC_013897	novel	Novel_lncRNA	NW_018745846.1	1195993	1196765	-	2	624	91
TCONS_00088325	XLOC_046308	XLOC_046308	novel	Novel_lncRNA	NW_018746624.1	364533	367104	+	2	895	80
TCONS_00088324	XLOC_046308	XLOC_046308	novel	Novel_lncRNA	NW_018746624.1	364533	367104	+	2	895	80
TCONS_00084127	110638846	LOC110638846	protein_coding	Novel_lncRNA	NW_018746545.1	31251	40458	-	4	1059	90
TCONS_00053515	110669373	LOC110669373	protein_coding	Novel_lncRNA	NW_018746110.1	242454	243210	+	2	643	85
TCONS_00080480	110637507	LOC110637507	protein_coding	Novel_lncRNA	NW_018746491.1	459980	462780	-	3	957	145
TCONS_00105100	XLOC_055113	XLOC_055113	novel	Novel_lncRNA	NW_018747137.1	100451	101132	-	2	597	90
TCONS_00069657	110633345	LOC110633345	protein_coding	Novel_lncRNA	NW_018746322.1	658417	660716	-	4	440	88
TCONS_00069658	110633345	LOC110633345	protein_coding	Novel_lncRNA	NW_018746322.1	658417	660819	-	5	518	113
TCONS_00069659	110633345	LOC110633345	protein_coding	Novel_lncRNA	NW_018746322.1	658417	660901	-	4	619	114
TCONS_00112747	110650063	LOC110650063	protein_coding	Novel_lncRNA	NW_018747747.1	1	1507	-	2	976	99
TCONS_00112033	XLOC_058753	XLOC_058753	novel	Novel_lncRNA	NW_018747656.1	10041	11871	+	2	768	107
TCONS_00014646	XLOC_007404	XLOC_007404	novel	Novel_lncRNA	NW_018745757.1	96960	101512	-	2	395	47
TCONS_00061774	110672654	LOC110672654	protein_coding	Novel_lncRNA	NW_018746219.1	302908	306641	-	3	750	105
TCONS_00018320	110655546	LOC110655546	protein_coding	Novel_lncRNA	NW_018745784.1	1672217	1673443	-	2	867	100
TCONS_00103010	XLOC_054031	XLOC_054031	novel	Novel_lncRNA	NW_018747036.1	110794	111280	+	2	388	63
TCONS_00113703	110650428	LOC110650428	protein_coding	Novel_lncRNA	NW_018747872.1	23534	24148	+	2	296	98
TCONS_00034685	XLOC_017968	XLOC_017968	novel	Novel_lncRNA	NW_018745911.1	584090	599082	-	2	486	74
TCONS_00090707	XLOC_047537	XLOC_047537	novel	Novel_lncRNA	NW_018746672.1	160263	163256	+	2	864	78
TCONS_00027934	XLOC_014399	XLOC_014399	novel	Novel_lncRNA	NW_018745852.1	572486	573721	-	2	830	107
TCONS_00000152	110662273	LOC110662273	protein_coding	Novel_lncRNA	NW_018745690.1	735051	738925	+	2	346	75
TCONS_00106847	110647744	LOC110647744	protein_coding	Novel_lncRNA	NW_018747230.1	48700	58169	-	2	375	49
TCONS_00100669	110645344	LOC110645344	protein_coding	Novel_lncRNA	NW_018746950.1	59909	60707	+	2	262	57
TCONS_00072236	110634331	LOC110634331	protein_coding	Novel_lncRNA	NW_018746355.1	439808	442002	-	2	1403	355
TCONS_00048748	XLOC_025492	XLOC_025492	novel	Novel_lncRNA	NW_018746066.1	616051	641226	+	5	920	86
TCONS_00048747	XLOC_025492	XLOC_025492	novel	Novel_lncRNA	NW_018746066.1	616033	640613	+	4	681	64
TCONS_00107915	110648116	LOC110648116	protein_coding	Novel_lncRNA	NW_018747296.1	74973	75900	-	2	476	49
TCONS_00111582	110649569	LOC110649569	protein_coding	Novel_lncRNA	NW_018747606.1	3369	4507	+	2	358	74
TCONS_00111583	110649569	LOC110649569	protein_coding	Novel_lncRNA	NW_018747606.1	3369	4507	+	2	331	65
TCONS_00005726	XLOC_002782	XLOC_002782	novel	Novel_lncRNA	NW_018745711.1	440655	441263	+	2	415	65
TCONS_00041609	110664772	LOC110664772	protein_coding	Novel_lncRNA	NW_018745993.1	53940	54491	+	2	278	86
TCONS_00041606	110664769	LOC110664769	protein_coding	Novel_lncRNA	NW_018745993.1	32812	39439	+	2	274	90
TCONS_00067825	XLOC_035545	XLOC_035545	novel	Novel_lncRNA	NW_018746301.1	36608	38420	+	2	1733	140
TCONS_00018552	110655689	LOC110655689	protein_coding	Novel_lncRNA	NW_018745786.1	2324277	2325878	+	2	1027	69
TCONS_00097946	110644315	LOC110644315	protein_coding	Novel_lncRNA	NW_018746866.1	67367	71956	+	2	705	105
TCONS_00088488	110640547	LOC110640547	protein_coding	Novel_lncRNA	NW_018746627.1	102327	103733	+	2	430	58
TCONS_00097942	110644307	LOC110644307	protein_coding	Novel_lncRNA	NW_018746866.1	8307	9257	+	2	779	259
TCONS_00073295	110634765	LOC110634765	protein_coding	Novel_lncRNA	NW_018746372.1	157073	158148	-	2	962	126
TCONS_00091726	110641824	LOC110641824	protein_coding	Novel_lncRNA	NW_018746706.1	215053	218762	+	7	1624	94
TCONS_00006302	XLOC_003072	XLOC_003072	novel	Novel_lncRNA	NW_018745714.1	2387223	2395313	-	2	3601	287
TCONS_00110297	110649066	LOC110649066	protein_coding	Novel_lncRNA	NW_018747478.1	21709	22225	+	2	305	82
TCONS_00091722	XLOC_048102	XLOC_048102	novel	Novel_lncRNA	NW_018746706.1	209371	209697	+	2	248	76
TCONS_00000392	110658353	LOC110658353	protein_coding	Novel_lncRNA	NW_018745691.1	2697066	2698395	+	2	375	93
TCONS_00091576	XLOC_048015	XLOC_048015	novel	Novel_lncRNA	NW_018746703.1	115114	116519	+	3	729	102
TCONS_00079919	110637362	LOC110637362	protein_coding	Novel_lncRNA	NW_018746485.1	103407	103687	+	2	239	79
TCONS_00025283	110658223	LOC110658223	protein_coding	Novel_lncRNA	NW_018745832.1	839087	850696	+	2	567	188
TCONS_00093868	XLOC_049262	XLOC_049262	novel	Novel_lncRNA	NW_018746760.1	165380	169132	+	3	693	108
TCONS_00008162	XLOC_004061	XLOC_004061	novel	Novel_lncRNA	NW_018745720.1	2809952	2811186	-	3	547	115
TCONS_00073639	110634963	LOC110634963	protein_coding	Novel_lncRNA	NW_018746381.1	99396	102213	+	2	1249	82
TCONS_00088797	110640650	LOC110640650	protein_coding	Novel_lncRNA	NW_018746630.1	136316	143111	-	2	390	89
TCONS_00092404	XLOC_048462	XLOC_048462	novel	Novel_lncRNA	NW_018746719.1	215361	216364	-	2	319	80
TCONS_00008617	XLOC_004276	XLOC_004276	novel	Novel_lncRNA	NW_018745724.1	3177691	3179167	+	2	903	124
TCONS_00002628	110657856	LOC110657856	protein_coding	Novel_lncRNA	NW_018745700.1	3911388	3912782	-	2	545	70
TCONS_00050939	110668431	LOC110668431	protein_coding	Novel_lncRNA	NW_018746083.1	1054604	1064263	-	2	686	124
TCONS_00036869	110662903	LOC110662903	protein_coding	Novel_lncRNA	NW_018745934.1	744153	968458	+	4	1462	74
TCONS_00021500	XLOC_011008	XLOC_011008	novel	Novel_lncRNA	NW_018745803.1	1271821	1272287	+	2	225	44
TCONS_00007273	110633855	LOC110633855	protein_coding	Novel_lncRNA	NW_018745718.1	3354263	3356534	+	4	924	70
TCONS_00007270	110633855	LOC110633855	protein_coding	Novel_lncRNA	NW_018745718.1	3354263	3356534	+	5	641	88
TCONS_00007271	110633855	LOC110633855	protein_coding	Novel_lncRNA	NW_018745718.1	3354263	3356534	+	4	918	73
TCONS_00041900	XLOC_021832	XLOC_021832	novel	Novel_lncRNA	NW_018745995.1	374376	379920	+	4	456	76
TCONS_00038216	XLOC_019940	XLOC_019940	novel	Novel_lncRNA	NW_018745951.1	926924	927632	+	2	583	69
TCONS_00019937	110656275	LOC110656275	protein_coding	Novel_lncRNA	NW_018745794.1	1203938	1204570	+	2	553	130
TCONS_00074082	XLOC_038946	XLOC_038946	novel	Novel_lncRNA	NW_018746387.1	268497	270056	-	2	895	69
TCONS_00092719	110642233	LOC110642233	protein_coding	Novel_lncRNA	NW_018746726.1	265482	267133	-	4	940	169
TCONS_00092245	XLOC_048375	XLOC_048375	novel	Novel_lncRNA	NW_018746715.1	264592	265859	-	3	468	90
TCONS_00092244	XLOC_048375	XLOC_048375	novel	Novel_lncRNA	NW_018746715.1	264592	265859	-	3	477	93
TCONS_00092246	XLOC_048376	XLOC_048376	novel	Novel_lncRNA	NW_018746715.1	269841	271227	-	2	462	89
TCONS_00078994	XLOC_041535	XLOC_041535	novel	Novel_lncRNA	NW_018746470.1	467489	472091	-	2	449	68
TCONS_00101404	110645636	LOC110645636	protein_coding	Novel_lncRNA	NW_018746972.1	21824	54109	+	2	238	65
TCONS_00045863	XLOC_023952	XLOC_023952	novel	Novel_lncRNA	NW_018746033.1	1139449	1140403	-	2	264	72
TCONS_00007010	XLOC_003443	XLOC_003443	novel	Novel_lncRNA	NW_018745718.1	758825	760795	+	2	1218	159
TCONS_00027280	110658991	LOC110658991	protein_coding	Novel_lncRNA	NW_018745848.1	928931	934615	+	2	578	144
TCONS_00007018	110632368	LOC110632368	protein_coding	Novel_lncRNA	NW_018745718.1	848319	849317	+	2	361	109
TCONS_00118055	XLOC_061996	XLOC_061996	novel	Novel_lncRNA	NW_018748965.1	4112	4937	+	2	732	78
TCONS_00064216	XLOC_033584	XLOC_033584	novel	Novel_lncRNA	NW_018746251.1	89437	90325	-	3	639	97
TCONS_00012221	110652107	LOC110652107	protein_coding	Novel_lncRNA	NW_018745743.1	501948	507417	-	16	1944	97
TCONS_00012220	110652107	LOC110652107	protein_coding	Novel_lncRNA	NW_018745743.1	501948	507417	-	15	1970	97
TCONS_00003395	110659824	LOC110659824	protein_coding	Novel_lncRNA	NW_018745702.1	1	2342	-	2	483	161
TCONS_00108040	110648159	LOC110648159	protein_coding	Novel_lncRNA	NW_018747307.1	46442	48101	-	2	382	98
TCONS_00118295	110652197	LOC110652197	protein_coding	Novel_lncRNA	NW_018749067.1	10172	13375	+	2	401	72
TCONS_00118294	110652197	LOC110652197	protein_coding	Novel_lncRNA	NW_018749067.1	4221	13375	+	2	796	265
TCONS_00099920	XLOC_052353	XLOC_052353	novel	Novel_lncRNA	NW_018746924.1	10392	11949	+	2	1432	99
TCONS_00102622	110646131	LOC110646131	protein_coding	Novel_lncRNA	NW_018747018.1	140016	140945	-	2	802	93
TCONS_00079008	XLOC_041540	XLOC_041540	novel	Novel_lncRNA	NW_018746470.1	516567	519096	-	4	659	142
TCONS_00038148	XLOC_019894	XLOC_019894	novel	Novel_lncRNA	NW_018745950.1	1396399	1397305	-	2	719	78
TCONS_00038147	XLOC_019894	XLOC_019894	novel	Novel_lncRNA	NW_018745950.1	1396027	1397304	-	3	453	90
TCONS_00034813	XLOC_018030	XLOC_018030	novel	Novel_lncRNA	NW_018745912.1	276438	282327	-	3	310	103
TCONS_00079005	XLOC_041540	XLOC_041540	novel	Novel_lncRNA	NW_018746470.1	516567	517058	-	2	272	79
TCONS_00079007	XLOC_041540	XLOC_041540	novel	Novel_lncRNA	NW_018746470.1	516567	518305	-	2	809	86
TCONS_00007654	110634629	LOC110634629	protein_coding	Novel_lncRNA	NW_018745719.1	1106597	1111787	+	6	1596	94
TCONS_00007651	110634629	LOC110634629	protein_coding	Novel_lncRNA	NW_018745719.1	1106597	1111787	+	7	1654	90
TCONS_00007653	110634629	LOC110634629	protein_coding	Novel_lncRNA	NW_018745719.1	1106597	1111787	+	7	1580	87
TCONS_00031792	110660738	LOC110660738	protein_coding	Novel_lncRNA	NW_018745884.1	644160	644930	-	2	647	106
TCONS_00031793	110660738	LOC110660738	protein_coding	Novel_lncRNA	NW_018745884.1	644160	645089	-	2	798	92
TCONS_00105416	XLOC_055276	XLOC_055276	novel	Novel_lncRNA	NW_018747152.1	59217	60153	-	2	862	77
TCONS_00118181	XLOC_062056	XLOC_062056	novel	Novel_lncRNA	NW_018749014.1	9316	12315	+	2	1074	154
TCONS_00119904	110653022	LOC110653022	protein_coding	Novel_lncRNA	NW_018750948.1	1682	3659	-	3	1471	115
TCONS_00094834	XLOC_049805	XLOC_049805	novel	Novel_lncRNA	NW_018746789.1	189389	191936	-	2	428	87
TCONS_00119901	XLOC_063183	XLOC_063183	novel	Novel_lncRNA	NW_018750938.1	1109	1766	-	2	379	50
TCONS_00059507	XLOC_031060	XLOC_031060	novel	Novel_lncRNA	NW_018746177.1	104562	105364	+	2	477	85
TCONS_00039922	110664114	LOC110664114	protein_coding	Novel_lncRNA	NW_018745969.1	1006937	1007912	+	2	298	72
TCONS_00012955	110653464	LOC110653464	protein_coding	Novel_lncRNA	NW_018745747.1	163958	164265	-	2	226	39
TCONS_00042102	110664937	LOC110664937	protein_coding	Novel_lncRNA	NW_018745996.1	1018331	1026001	-	2	584	112
TCONS_00046179	110666612	LOC110666612	protein_coding	Novel_lncRNA	NW_018746036.1	1067706	1069007	+	2	387	117
TCONS_00094236	110642857	LOC110642857	protein_coding	Novel_lncRNA	NW_018746769.1	116709	117389	-	2	227	72
TCONS_00058059	110671079	LOC110671079	protein_coding	Novel_lncRNA	NW_018746152.1	278737	281022	-	2	1150	276
TCONS_00047991	XLOC_025079	XLOC_025079	novel	Novel_lncRNA	NW_018746058.1	959354	959960	+	2	418	72
TCONS_00089238	110640779	LOC110640779	protein_coding	Novel_lncRNA	NW_018746635.1	27811	62756	-	6	730	93
TCONS_00113519	110650340	LOC110650340	protein_coding	Novel_lncRNA	NW_018747836.1	8022	8792	+	2	343	84
TCONS_00050444	110668279	LOC110668279	protein_coding	Novel_lncRNA	NW_018746078.1	831022	832235	+	3	231	59
TCONS_00060903	110672309	LOC110672309	protein_coding	Novel_lncRNA	NW_018746206.1	139362	148685	+	2	620	103
TCONS_00080078	110637395	LOC110637395	protein_coding	Novel_lncRNA	NW_018746488.1	15318	20179	-	4	2646	98
TCONS_00053910	XLOC_028137	XLOC_028137	novel	Novel_lncRNA	NW_018746114.1	635215	635671	-	3	248	62
TCONS_00078790	XLOC_041421	XLOC_041421	novel	Novel_lncRNA	NW_018746469.1	379569	382110	-	4	831	85
TCONS_00039813	110664052	LOC110664052	protein_coding	Novel_lncRNA	NW_018745967.1	421418	430737	-	2	292	62
TCONS_00116583	110651522	LOC110651522	protein_coding	Novel_lncRNA	NW_018748423.1	414	9957	+	3	731	182
TCONS_00116585	110651522	LOC110651522	protein_coding	Novel_lncRNA	NW_018748423.1	1892	9957	+	2	1370	456
TCONS_00116584	110651522	LOC110651522	protein_coding	Novel_lncRNA	NW_018748423.1	1536	9957	+	3	1621	540
TCONS_00116587	110651522	LOC110651522	protein_coding	Novel_lncRNA	NW_018748423.1	7205	9957	+	3	783	182
TCONS_00098129	110644391	LOC110644391	protein_coding	Novel_lncRNA	NW_018746871.1	178130	179281	+	2	804	225
TCONS_00045736	XLOC_023883	XLOC_023883	novel	Novel_lncRNA	NW_018746033.1	376790	377318	-	4	210	49
TCONS_00013379	110653646	LOC110653646	protein_coding	Novel_lncRNA	NW_018745750.1	1558116	1558799	+	2	663	193
TCONS_00067317	XLOC_035239	XLOC_035239	novel	Novel_lncRNA	NW_018746287.1	261254	262556	+	2	955	67
TCONS_00067316	110632430	LOC110632430	protein_coding	Novel_lncRNA	NW_018746287.1	257365	262003	+	2	677	68
TCONS_00023701	110657586	LOC110657586	protein_coding	Novel_lncRNA	NW_018745823.1	143139	152690	+	3	589	113
TCONS_00017859	XLOC_009120	XLOC_009120	novel	Novel_lncRNA	NW_018745782.1	1742098	1742900	-	2	658	85
TCONS_00080478	110637507	LOC110637507	protein_coding	Novel_lncRNA	NW_018746491.1	459980	462778	-	2	846	142
TCONS_00104922	XLOC_055027	XLOC_055027	novel	Novel_lncRNA	NW_018747127.1	87346	87693	-	2	264	81
TCONS_00073477	110634849	LOC110634849	protein_coding	Novel_lncRNA	NW_018746376.1	278099	279810	+	2	968	144
TCONS_00012494	110653351	LOC110653351	protein_coding	Novel_lncRNA	NW_018745745.1	1076691	1077541	+	2	545	181
TCONS_00120001	110653084	LOC110653084	protein_coding	Novel_lncRNA	NW_018751247.1	219	2168	+	3	1637	279
TCONS_00120000	110653084	LOC110653084	protein_coding	Novel_lncRNA	NW_018751247.1	219	2168	+	3	1439	293
TCONS_00090715	XLOC_047544	XLOC_047544	novel	Novel_lncRNA	NW_018746672.1	40749	42257	-	2	818	82
TCONS_00041125	110664609	LOC110664609	protein_coding	Novel_lncRNA	NW_018745989.1	148823	149172	+	2	262	68
TCONS_00027949	XLOC_014407	XLOC_014407	novel	Novel_lncRNA	NW_018745852.1	640071	641530	-	2	655	78
TCONS_00014749	XLOC_007471	XLOC_007471	novel	Novel_lncRNA	NW_018745758.1	337146	338241	-	2	482	97
TCONS_00077378	110636365	LOC110636365	protein_coding	Novel_lncRNA	NW_018746443.1	371546	373786	-	2	1586	230
TCONS_00072226	110634376	LOC110634376	protein_coding	Novel_lncRNA	NW_018746355.1	345350	345886	-	2	248	60
TCONS_00108605	110648383	LOC110648383	protein_coding	Novel_lncRNA	NW_018747351.1	47154	47647	+	4	227	36
TCONS_00071939	110634229	LOC110634229	protein_coding	Novel_lncRNA	NW_018746353.1	453109	455888	-	2	727	126
TCONS_00010083	XLOC_005043	XLOC_005043	novel	Novel_lncRNA	NW_018745733.1	2605192	2606248	-	2	584	108
TCONS_00091287	XLOC_047850	XLOC_047850	novel	Novel_lncRNA	NW_018746687.1	49766	50271	-	2	409	62
TCONS_00049427	110667879	LOC110667879	protein_coding	Novel_lncRNA	NW_018746073.1	41273	46258	+	4	450	72
TCONS_00078746	110636900	LOC110636900	protein_coding	Novel_lncRNA	NW_018746468.1	484493	520395	+	2	400	103
TCONS_00115030	XLOC_060364	XLOC_060364	novel	Novel_lncRNA	NW_018748062.1	4067	5808	-	2	651	116
TCONS_00115031	XLOC_060365	XLOC_060365	novel	Novel_lncRNA	NW_018748062.1	9194	10310	-	4	362	58
TCONS_00088654	110640584	LOC110640584	protein_coding	Novel_lncRNA	NW_018746629.1	86021	87713	-	2	233	77
TCONS_00034250	XLOC_017760	XLOC_017760	novel	Novel_lncRNA	NW_018745906.1	816814	823327	+	3	737	71
TCONS_00010539	110646064	LOC110646064	protein_coding	Novel_lncRNA	NW_018745736.1	101887	173316	+	13	2843	92
TCONS_00062506	110672972	LOC110672972	protein_coding	Novel_lncRNA	NW_018746228.1	432207	432711	+	2	420	123
TCONS_00058916	110671448	LOC110671448	protein_coding	Novel_lncRNA	NW_018746167.1	447395	480381	+	3	1759	91
TCONS_00058915	110671448	LOC110671448	protein_coding	Novel_lncRNA	NW_018746167.1	447384	479703	+	2	1372	94
TCONS_00011916	XLOC_005998	XLOC_005998	novel	Novel_lncRNA	NW_018745742.1	2129813	2159495	+	3	809	107
TCONS_00028104	110659324	LOC110659324	protein_coding	Novel_lncRNA	NW_018745853.1	1496114	1505901	+	2	429	48
TCONS_00025143	110658115	LOC110658115	protein_coding	Novel_lncRNA	NW_018745831.1	1049675	1050111	-	2	253	83
TCONS_00005073	XLOC_002447	XLOC_002447	novel	Novel_lncRNA	NW_018745706.1	153322	173333	-	2	694	82
TCONS_00046771	110666798	LOC110666798	protein_coding	Novel_lncRNA	NW_018746041.1	182792	185949	+	2	616	70
TCONS_00046772	110666798	LOC110666798	protein_coding	Novel_lncRNA	NW_018746041.1	182792	185949	+	2	625	73
TCONS_00029296	XLOC_015160	XLOC_015160	novel	Novel_lncRNA	NW_018745862.1	1744436	1746857	-	2	1055	99
TCONS_00021470	110656818	LOC110656818	protein_coding	Novel_lncRNA	NW_018745803.1	1018857	1020254	+	3	236	46
TCONS_00044553	XLOC_023255	XLOC_023255	novel	Novel_lncRNA	NW_018746022.1	590222	591381	+	2	635	84
TCONS_00044556	XLOC_023257	XLOC_023257	novel	Novel_lncRNA	NW_018746022.1	750786	751893	+	2	808	79
TCONS_00044555	XLOC_023257	XLOC_023257	novel	Novel_lncRNA	NW_018746022.1	750733	751893	+	3	917	79
TCONS_00007863	XLOC_003880	XLOC_003880	novel	Novel_lncRNA	NW_018745720.1	1928330	1931488	+	2	2217	732
TCONS_00007862	XLOC_003880	XLOC_003880	novel	Novel_lncRNA	NW_018745720.1	1928322	1931488	+	2	2225	732
TCONS_00021270	XLOC_010912	XLOC_010912	novel	Novel_lncRNA	NW_018745802.1	1875888	1876880	-	2	448	92
TCONS_00007860	XLOC_003880	XLOC_003880	novel	Novel_lncRNA	NW_018745720.1	1928322	1931488	+	2	2225	732
TCONS_00078692	110636835	LOC110636835	protein_coding	Novel_lncRNA	NW_018746465.1	484443	485407	-	2	877	80
TCONS_00115694	XLOC_060711	XLOC_060711	novel	Novel_lncRNA	NW_018748195.1	12769	13136	-	2	221	51
TCONS_00089783	110640983	LOC110640983	protein_coding	Novel_lncRNA	NW_018746647.1	322400	340508	-	4	550	101
TCONS_00007269	110633855	LOC110633855	protein_coding	Novel_lncRNA	NW_018745718.1	3354263	3356534	+	6	717	101
TCONS_00007268	110633855	LOC110633855	protein_coding	Novel_lncRNA	NW_018745718.1	3354263	3356534	+	4	1100	73
TCONS_00114611	XLOC_060132	XLOC_060132	novel	Novel_lncRNA	NW_018747990.1	22981	25103	-	3	601	136
TCONS_00119223	110652651	LOC110652651	protein_coding	Novel_lncRNA	NW_018749791.1	3869	5525	-	2	652	132
TCONS_00119222	110652651	LOC110652651	protein_coding	Novel_lncRNA	NW_018749791.1	3869	5524	-	2	651	132
TCONS_00020019	110656192	LOC110656192	protein_coding	Novel_lncRNA	NW_018745794.1	1758884	1760174	+	2	421	139
TCONS_00019926	XLOC_010243	XLOC_010243	novel	Novel_lncRNA	NW_018745794.1	1021471	1022257	+	2	299	63
TCONS_00100544	XLOC_052696	XLOC_052696	novel	Novel_lncRNA	NW_018746943.1	169534	172420	+	3	944	90
TCONS_00100545	110645296	LOC110645296	protein_coding	Novel_lncRNA	NW_018746943.1	60329	139832	-	2	496	110
TCONS_00100543	XLOC_052696	XLOC_052696	novel	Novel_lncRNA	NW_018746943.1	169531	172420	+	2	864	90
TCONS_00101149	110645523	LOC110645523	protein_coding	Novel_lncRNA	NW_018746963.1	94080	99885	+	2	722	160
TCONS_00030787	110660412	LOC110660412	protein_coding	Novel_lncRNA	NW_018745878.1	1491413	1549645	+	3	606	201
TCONS_00078248	110636686	LOC110636686	protein_coding	Novel_lncRNA	NW_018746456.1	86799	88174	-	3	1099	96
TCONS_00007009	XLOC_003443	XLOC_003443	novel	Novel_lncRNA	NW_018745718.1	758825	760795	+	2	1218	159
TCONS_00030789	110660414	LOC110660414	protein_coding	Novel_lncRNA	NW_018745878.1	1502570	1503223	+	2	405	119
TCONS_00044720	110665942	LOC110665942	protein_coding	Novel_lncRNA	NW_018746022.1	998004	998814	-	2	459	70
TCONS_00089659	110640954	LOC110640954	protein_coding	Novel_lncRNA	NW_018746646.1	216011	217712	+	2	1052	87
TCONS_00081331	XLOC_042685	XLOC_042685	novel	Novel_lncRNA	NW_018746500.1	81661	82192	-	2	449	110
TCONS_00109082	XLOC_057176	XLOC_057176	novel	Novel_lncRNA	NW_018747381.1	69464	70468	+	2	591	99
TCONS_00089655	110640953	LOC110640953	protein_coding	Novel_lncRNA	NW_018746646.1	208432	220636	+	2	587	77
TCONS_00089652	110640953	LOC110640953	protein_coding	Novel_lncRNA	NW_018746646.1	205744	217712	+	3	620	77
TCONS_00093455	110642543	LOC110642543	protein_coding	Novel_lncRNA	NW_018746746.1	217185	217814	+	2	205	68
TCONS_00089651	110640953	LOC110640953	protein_coding	Novel_lncRNA	NW_018746646.1	205744	217712	+	3	621	86
TCONS_00019586	110656100	LOC110656100	protein_coding	Novel_lncRNA	NW_018745792.1	1697579	1702997	+	4	1264	132
TCONS_00056688	XLOC_029589	XLOC_029589	novel	Novel_lncRNA	NW_018746140.1	400861	402536	+	2	452	108
TCONS_00107025	XLOC_056123	XLOC_056123	novel	Novel_lncRNA	NW_018747248.1	41672	42663	+	2	708	92
TCONS_00038449	110663512	LOC110663512	protein_coding	Novel_lncRNA	NW_018745951.1	1349356	1351251	-	3	600	65
TCONS_00032172	110660928	LOC110660928	protein_coding	Novel_lncRNA	NW_018745886.1	1262385	1282878	-	3	859	251
TCONS_00064129	XLOC_033538	XLOC_033538	novel	Novel_lncRNA	NW_018746249.1	399962	400601	-	2	518	64
TCONS_00064128	XLOC_033538	XLOC_033538	novel	Novel_lncRNA	NW_018746249.1	399962	400539	-	2	446	64
TCONS_00007649	110634629	LOC110634629	protein_coding	Novel_lncRNA	NW_018745719.1	1106597	1111787	+	7	1928	87
TCONS_00095575	110643360	LOC110643360	protein_coding	Novel_lncRNA	NW_018746800.1	19140	24041	-	3	304	59
TCONS_00044898	110666051	LOC110666051	protein_coding	Novel_lncRNA	NW_018746025.1	992649	994106	+	4	606	74
TCONS_00044897	110666051	LOC110666051	protein_coding	Novel_lncRNA	NW_018746025.1	992649	994106	+	4	602	83
TCONS_00051878	110668723	LOC110668723	protein_coding	Novel_lncRNA	NW_018746091.1	320068	320885	-	2	749	71
TCONS_00031147	110660444	LOC110660444	protein_coding	Novel_lncRNA	NW_018745879.1	816337	818038	-	2	534	123
TCONS_00031146	110660444	LOC110660444	protein_coding	Novel_lncRNA	NW_018745879.1	816337	818038	-	2	534	123
TCONS_00081792	110637952	LOC110637952	protein_coding	Novel_lncRNA	NW_018746507.1	331079	331786	-	2	481	90
TCONS_00113349	XLOC_059499	XLOC_059499	novel	Novel_lncRNA	NW_018747822.1	42010	42472	-	2	387	80
TCONS_00094829	110643111	LOC110643111	protein_coding	Novel_lncRNA	NW_018746789.1	139511	185323	-	7	724	213
TCONS_00102382	XLOC_053684	XLOC_053684	novel	Novel_lncRNA	NW_018747007.1	126884	129310	+	3	453	91
TCONS_00102381	XLOC_053684	XLOC_053684	novel	Novel_lncRNA	NW_018747007.1	126669	129750	+	3	711	91
TCONS_00059069	110671546	LOC110671546	protein_coding	Novel_lncRNA	NW_018746170.1	12398	13917	+	2	225	42
TCONS_00075125	110635524	LOC110635524	protein_coding	Novel_lncRNA	NW_018746407.1	275557	285095	-	3	1345	289
TCONS_00072024	110634262	LOC110634262	protein_coding	Novel_lncRNA	NW_018746354.1	6703	7894	-	3	237	60
TCONS_00006359	110672297	LOC110672297	protein_coding	Novel_lncRNA	NW_018745715.1	369431	371366	+	2	826	275
TCONS_00009571	XLOC_004774	XLOC_004774	novel	Novel_lncRNA	NW_018745730.1	2741527	2742295	+	2	604	101
TCONS_00099306	110644822	LOC110644822	protein_coding	Novel_lncRNA	NW_018746901.1	52160	73789	-	2	871	223
TCONS_00030560	110660311	LOC110660311	protein_coding	Novel_lncRNA	NW_018745873.1	1159164	1170713	-	3	707	109
TCONS_00014534	110654067	LOC110654067	protein_coding	Novel_lncRNA	NW_018745756.1	1666115	1667748	-	3	996	317
TCONS_00050306	110668125	LOC110668125	protein_coding	Novel_lncRNA	NW_018746077.1	984609	993631	-	5	899	75
TCONS_00050307	110668125	LOC110668125	protein_coding	Novel_lncRNA	NW_018746077.1	984609	993631	-	5	899	75
TCONS_00014249	110653963	LOC110653963	protein_coding	Novel_lncRNA	NW_018745756.1	1051548	1054366	+	6	931	123
TCONS_00014248	110653963	LOC110653963	protein_coding	Novel_lncRNA	NW_018745756.1	1051548	1054366	+	5	921	78
TCONS_00071744	XLOC_037679	XLOC_037679	novel	Novel_lncRNA	NW_018746349.1	642154	647418	-	2	429	43
TCONS_00088303	110640450	LOC110640450	protein_coding	Novel_lncRNA	NW_018746624.1	309717	310414	+	2	212	70
TCONS_00088302	XLOC_046297	XLOC_046297	novel	Novel_lncRNA	NW_018746624.1	306319	306776	+	2	370	70
TCONS_00046011	110666506	LOC110666506	protein_coding	Novel_lncRNA	NW_018746035.1	448253	537289	+	2	295	67
TCONS_00074860	110635447	LOC110635447	protein_coding	Novel_lncRNA	NW_018746403.1	102439	103989	-	2	858	111
TCONS_00014409	110653995	LOC110653995	protein_coding	Novel_lncRNA	NW_018745756.1	1036845	1037201	-	2	218	37
TCONS_00035685	110662437	LOC110662437	protein_coding	Novel_lncRNA	NW_018745926.1	496219	497101	+	2	571	190
TCONS_00112347	110649881	LOC110649881	protein_coding	Novel_lncRNA	NW_018747696.1	19820	22492	-	4	823	109
TCONS_00112346	110649881	LOC110649881	protein_coding	Novel_lncRNA	NW_018747696.1	19820	22492	-	4	832	112
TCONS_00061409	110672484	LOC110672484	protein_coding	Novel_lncRNA	NW_018746214.1	784753	785428	+	2	281	52
TCONS_00061408	110672484	LOC110672484	protein_coding	Novel_lncRNA	NW_018746214.1	784753	785428	+	2	547	60
TCONS_00009167	XLOC_004541	XLOC_004541	novel	Novel_lncRNA	NW_018745727.1	2325105	2326719	-	3	1455	117
TCONS_00107240	110647878	LOC110647878	protein_coding	Novel_lncRNA	NW_018747256.1	55970	56859	+	2	778	105
TCONS_00022727	110657233	LOC110657233	protein_coding	Novel_lncRNA	NW_018745814.1	189248	189714	-	2	275	55
TCONS_00018182	XLOC_009283	XLOC_009283	novel	Novel_lncRNA	NW_018745784.1	1563954	1564816	+	2	351	76
TCONS_00036247	110662619	LOC110662619	protein_coding	Novel_lncRNA	NW_018745928.1	1495393	1496884	-	2	531	67
TCONS_00036246	110662619	LOC110662619	protein_coding	Novel_lncRNA	NW_018745928.1	1479465	1496884	-	2	316	79
TCONS_00021282	110656720	LOC110656720	protein_coding	Novel_lncRNA	NW_018745802.1	2206482	2208291	-	3	360	82
TCONS_00000174	XLOC_000070	XLOC_000070	novel	Novel_lncRNA	NW_018745690.1	3410843	3411251	+	2	312	62
TCONS_00070692	110633790	LOC110633790	protein_coding	Novel_lncRNA	NW_018746338.1	333715	336646	+	3	732	105
TCONS_00061547	110672550	LOC110672550	protein_coding	Novel_lncRNA	NW_018746215.1	81237	85406	-	2	1381	385
TCONS_00120155	XLOC_063398	XLOC_063398	novel	Novel_lncRNA	NW_018751876.1	81	803	-	2	637	114
TCONS_00014751	XLOC_007471	XLOC_007471	novel	Novel_lncRNA	NW_018745758.1	337146	338241	-	2	517	81
TCONS_00014750	XLOC_007471	XLOC_007471	novel	Novel_lncRNA	NW_018745758.1	337146	338241	-	2	478	114
TCONS_00063058	110673174	LOC110673174	protein_coding	Novel_lncRNA	NW_018746236.1	473039	474847	-	2	1200	90
TCONS_00063057	110673174	LOC110673174	protein_coding	Novel_lncRNA	NW_018746236.1	468516	474812	-	3	592	82
TCONS_00111871	110649674	LOC110649674	protein_coding	Novel_lncRNA	NW_018747638.1	36143	36559	+	2	298	52
TCONS_00111873	XLOC_058679	XLOC_058679	novel	Novel_lncRNA	NW_018747638.1	18700	19898	-	2	888	134
TCONS_00042623	110665163	LOC110665163	protein_coding	Novel_lncRNA	NW_018746001.1	346304	348906	+	2	2097	577
TCONS_00005707	110669785	LOC110669785	protein_coding	Novel_lncRNA	NW_018745711.1	16455	35043	+	3	608	87
TCONS_00040249	XLOC_020997	XLOC_020997	novel	Novel_lncRNA	NW_018745974.1	1040097	1040752	-	2	574	86
TCONS_00015377	110654430	LOC110654430	protein_coding	Novel_lncRNA	NW_018745762.1	2457308	2460140	-	3	511	106
TCONS_00043848	XLOC_022876	XLOC_022876	novel	Novel_lncRNA	NW_018746011.1	1209547	1211277	+	2	892	70
TCONS_00030366	110660253	LOC110660253	protein_coding	Novel_lncRNA	NW_018745872.1	107068	107622	+	2	398	69
TCONS_00025777	XLOC_013187	XLOC_013187	novel	Novel_lncRNA	NW_018745837.1	1253331	1255205	+	2	846	99
TCONS_00093904	XLOC_049289	XLOC_049289	novel	Novel_lncRNA	NW_018746761.1	207165	209689	-	2	561	47
TCONS_00093903	XLOC_049289	XLOC_049289	novel	Novel_lncRNA	NW_018746761.1	207165	209663	-	2	483	57
TCONS_00025770	110658400	LOC110658400	protein_coding	Novel_lncRNA	NW_018745837.1	1175308	1176846	+	2	702	88
TCONS_00069369	XLOC_036403	XLOC_036403	novel	Novel_lncRNA	NW_018746319.1	316561	317801	-	2	399	79
TCONS_00097800	XLOC_051315	XLOC_051315	novel	Novel_lncRNA	NW_018746863.1	11569	12461	+	2	785	78
TCONS_00110258	110649047	LOC110649047	protein_coding	Novel_lncRNA	NW_018747475.1	18385	38465	-	6	484	135
TCONS_00021269	XLOC_010911	XLOC_010911	novel	Novel_lncRNA	NW_018745802.1	1866955	1867315	-	2	275	76
TCONS_00021265	110656691	LOC110656691	protein_coding	Novel_lncRNA	NW_018745802.1	1770858	1774155	-	2	383	127
TCONS_00110657	XLOC_058028	XLOC_058028	novel	Novel_lncRNA	NW_018747502.1	25027	27282	-	3	464	58
TCONS_00046499	110666696	LOC110666696	protein_coding	Novel_lncRNA	NW_018746038.1	940333	940712	+	2	301	63
TCONS_00089793	110641008	LOC110641008	protein_coding	Novel_lncRNA	NW_018746648.1	103551	104436	+	2	501	80
TCONS_00064874	110673945	LOC110673945	protein_coding	Novel_lncRNA	NW_018746255.1	441267	444552	-	2	940	110
TCONS_00105891	XLOC_055528	XLOC_055528	novel	Novel_lncRNA	NW_018747179.1	39044	39544	-	2	303	64
TCONS_00105725	XLOC_055443	XLOC_055443	novel	Novel_lncRNA	NW_018747169.1	43909	44557	+	2	515	97
TCONS_00087897	XLOC_046092	XLOC_046092	novel	Novel_lncRNA	NW_018746616.1	3920	4282	-	2	267	71
TCONS_00053334	XLOC_027855	XLOC_027855	novel	Novel_lncRNA	NW_018746109.1	187750	189694	+	2	632	85
TCONS_00087895	XLOC_046091	XLOC_046091	novel	Novel_lncRNA	NW_018746616.1	395950	406844	+	3	363	58
TCONS_00008035	XLOC_003987	XLOC_003987	novel	Novel_lncRNA	NW_018745720.1	1330696	1332398	-	2	298	52
TCONS_00007038	110632399	LOC110632399	protein_coding	Novel_lncRNA	NW_018745718.1	867018	868925	+	3	443	98
TCONS_00054119	110669620	LOC110669620	protein_coding	Novel_lncRNA	NW_018746115.1	993115	999057	+	3	1192	81
TCONS_00075022	110635492	LOC110635492	protein_coding	Novel_lncRNA	NW_018746405.1	464892	504735	-	2	403	128
TCONS_00030791	110660412	LOC110660412	protein_coding	Novel_lncRNA	NW_018745878.1	1506305	1544739	+	3	1464	488
TCONS_00065338	110631682	LOC110631682	protein_coding	Novel_lncRNA	NW_018746263.1	19345	19663	-	2	236	78
TCONS_00089649	110640953	LOC110640953	protein_coding	Novel_lncRNA	NW_018746646.1	147303	239715	+	4	810	170
TCONS_00105099	XLOC_055113	XLOC_055113	novel	Novel_lncRNA	NW_018747137.1	98536	101132	-	2	546	90
TCONS_00094724	110643070	LOC110643070	protein_coding	Novel_lncRNA	NW_018746786.1	175990	177216	+	2	206	60
TCONS_00094725	110643070	LOC110643070	protein_coding	Novel_lncRNA	NW_018746786.1	177456	177898	+	2	258	85
TCONS_00115372	110651050	LOC110651050	protein_coding	Novel_lncRNA	NW_018748123.1	29738	30663	+	2	800	115
TCONS_00105079	110647091	LOC110647091	protein_coding	Novel_lncRNA	NW_018747135.1	22699	25400	-	3	1906	442
TCONS_00045931	XLOC_023998	XLOC_023998	novel	Novel_lncRNA	NW_018746034.1	1169182	1170519	+	2	592	116
TCONS_00072456	110634437	LOC110634437	protein_coding	Novel_lncRNA	NW_018746357.1	386847	387467	-	2	546	136
TCONS_00101773	110645798	LOC110645798	protein_coding	Novel_lncRNA	NW_018746985.1	71850	112515	+	3	219	73
TCONS_00072454	110634437	LOC110634437	protein_coding	Novel_lncRNA	NW_018746357.1	384120	385150	-	2	850	143
TCONS_00054315	110669672	LOC110669672	protein_coding	Novel_lncRNA	NW_018746115.1	984069	987850	-	3	1210	111
TCONS_00030483	XLOC_015756	XLOC_015756	novel	Novel_lncRNA	NW_018745873.1	544220	544791	+	2	354	71
TCONS_00031771	110660729	LOC110660729	protein_coding	Novel_lncRNA	NW_018745884.1	496524	498402	-	2	467	104
TCONS_00105385	XLOC_055260	XLOC_055260	novel	Novel_lncRNA	NW_018747151.1	99849	103355	+	2	1024	99
TCONS_00038549	XLOC_020097	XLOC_020097	novel	Novel_lncRNA	NW_018745954.1	1371853	1372641	+	2	686	102
TCONS_00094585	110642997	LOC110642997	protein_coding	Novel_lncRNA	NW_018746781.1	214823	217530	-	2	657	94
TCONS_00109402	110648697	LOC110648697	protein_coding	Novel_lncRNA	NW_018747408.1	42528	45622	+	2	602	200
TCONS_00006340	110672027	LOC110672027	protein_coding	Novel_lncRNA	NW_018745715.1	27207	30513	+	3	2273	644
TCONS_00064061	110673649	LOC110673649	protein_coding	Novel_lncRNA	NW_018746247.1	65443	66695	-	2	202	67
TCONS_00081279	XLOC_042656	XLOC_042656	novel	Novel_lncRNA	NW_018746500.1	81660	82232	+	2	490	110
TCONS_00063720	XLOC_033269	XLOC_033269	novel	Novel_lncRNA	NW_018746241.1	556347	556826	-	2	415	76
TCONS_00057307	110670788	LOC110670788	protein_coding	Novel_lncRNA	NW_018746146.1	635795	645154	-	3	1086	83
TCONS_00057305	110670836	LOC110670836	protein_coding	Novel_lncRNA	NW_018746146.1	611697	613190	-	4	969	107
TCONS_00021816	110656922	LOC110656922	protein_coding	Novel_lncRNA	NW_018745806.1	823019	827792	+	7	2066	481
TCONS_00006299	XLOC_003071	XLOC_003071	novel	Novel_lncRNA	NW_018745714.1	2375824	2385307	-	2	8134	1088
TCONS_00015966	110654666	LOC110654666	protein_coding	Novel_lncRNA	NW_018745768.1	129831	131185	-	2	306	70
TCONS_00006297	XLOC_003071	XLOC_003071	novel	Novel_lncRNA	NW_018745714.1	2375824	2384541	-	2	7369	1088
TCONS_00006295	XLOC_003070	XLOC_003070	novel	Novel_lncRNA	NW_018745714.1	2363804	2368483	-	2	1950	122
TCONS_00006294	XLOC_003070	XLOC_003070	novel	Novel_lncRNA	NW_018745714.1	2363804	2368478	-	2	1946	122
TCONS_00006293	XLOC_003070	XLOC_003070	novel	Novel_lncRNA	NW_018745714.1	2363804	2368478	-	2	1946	122
TCONS_00006292	XLOC_003070	XLOC_003070	novel	Novel_lncRNA	NW_018745714.1	2363804	2367120	-	2	616	122
TCONS_00057309	110670788	LOC110670788	protein_coding	Novel_lncRNA	NW_018746146.1	635795	645154	-	4	1174	83
TCONS_00057308	110670788	LOC110670788	protein_coding	Novel_lncRNA	NW_018746146.1	635795	645154	-	4	1313	83
TCONS_00017239	110655175	LOC110655175	protein_coding	Novel_lncRNA	NW_018745779.1	36431	38222	-	4	790	85
TCONS_00017238	110655175	LOC110655175	protein_coding	Novel_lncRNA	NW_018745779.1	36431	38222	-	5	857	84
TCONS_00013739	XLOC_006918	XLOC_006918	novel	Novel_lncRNA	NW_018745752.1	969200	970840	+	2	691	94
TCONS_00095075	110643213	LOC110643213	protein_coding	Novel_lncRNA	NW_018746793.1	250422	251004	+	2	371	97
TCONS_00001743	110654936	LOC110654936	protein_coding	Novel_lncRNA	NW_018745696.1	1877689	1880090	+	2	2322	332
TCONS_00055158	XLOC_028761	XLOC_028761	novel	Novel_lncRNA	NW_018746123.1	955275	955681	+	2	334	63
TCONS_00009212	XLOC_004562	XLOC_004562	novel	Novel_lncRNA	NW_018745728.1	432659	434491	+	2	1501	158
TCONS_00009211	XLOC_004562	XLOC_004562	novel	Novel_lncRNA	NW_018745728.1	432659	434491	+	2	1627	158
TCONS_00035691	110662443	LOC110662443	protein_coding	Novel_lncRNA	NW_018745926.1	678980	680076	+	2	234	41
TCONS_00065601	110631748	LOC110631748	protein_coding	Novel_lncRNA	NW_018746267.1	626369	627058	+	2	597	198
TCONS_00035699	XLOC_018548	XLOC_018548	novel	Novel_lncRNA	NW_018745926.1	762839	763602	+	2	212	70
TCONS_00066350	XLOC_034701	XLOC_034701	novel	Novel_lncRNA	NW_018746272.1	463410	463926	-	2	230	76
TCONS_00108939	XLOC_057096	XLOC_057096	novel	Novel_lncRNA	NW_018747374.1	38626	39367	+	2	613	61
TCONS_00108938	XLOC_057096	XLOC_057096	novel	Novel_lncRNA	NW_018747374.1	38572	39367	+	2	702	64
TCONS_00087896	XLOC_046091	XLOC_046091	novel	Novel_lncRNA	NW_018746616.1	395997	406844	+	4	413	58
TCONS_00105724	XLOC_055443	XLOC_055443	novel	Novel_lncRNA	NW_018747169.1	43909	44557	+	2	458	97
TCONS_00053803	110669494	LOC110669494	protein_coding	Novel_lncRNA	NW_018746114.1	624969	626672	+	4	1052	193
TCONS_00022711	XLOC_011647	XLOC_011647	novel	Novel_lncRNA	NW_018745814.1	3576	4483	-	2	825	64
TCONS_00103044	110646305	LOC110646305	protein_coding	Novel_lncRNA	NW_018747041.1	207	2260	+	2	394	96
TCONS_00107258	XLOC_056215	XLOC_056215	novel	Novel_lncRNA	NW_018747256.1	57528	58315	-	2	664	92
TCONS_00092549	110642197	LOC110642197	protein_coding	Novel_lncRNA	NW_018746724.1	112581	125114	+	3	259	78
TCONS_00062185	110672840	LOC110672840	protein_coding	Novel_lncRNA	NW_018746225.1	280536	281993	+	2	578	67
TCONS_00031220	110660544	LOC110660544	protein_coding	Novel_lncRNA	NW_018745880.1	1678485	1680128	-	2	392	87
TCONS_00027095	XLOC_013887	XLOC_013887	novel	Novel_lncRNA	NW_018745846.1	63691	64227	-	2	338	60
TCONS_00044392	110665855	LOC110665855	protein_coding	Novel_lncRNA	NW_018746021.1	125974	126660	+	2	547	79
TCONS_00083505	XLOC_043774	XLOC_043774	novel	Novel_lncRNA	NW_018746530.1	205473	206121	-	2	504	98
TCONS_00058848	XLOC_030653	XLOC_030653	novel	Novel_lncRNA	NW_018746165.1	721334	722362	-	2	296	57
TCONS_00072209	110634358	LOC110634358	protein_coding	Novel_lncRNA	NW_018746355.1	275037	278969	-	3	658	117
TCONS_00062233	XLOC_032514	XLOC_032514	novel	Novel_lncRNA	NW_018746225.1	96352	96669	-	2	203	67
TCONS_00014763	XLOC_007478	XLOC_007478	novel	Novel_lncRNA	NW_018745758.1	1083643	1084211	-	2	221	56
TCONS_00048718	XLOC_025479	XLOC_025479	novel	Novel_lncRNA	NW_018746066.1	163857	166385	+	2	408	64
TCONS_00073300	110634757	LOC110634757	protein_coding	Novel_lncRNA	NW_018746372.1	224362	227888	-	2	722	125
TCONS_00040520	110664361	LOC110664361	protein_coding	Novel_lncRNA	NW_018745979.1	293247	299031	+	3	738	156
TCONS_00083438	XLOC_043736	XLOC_043736	novel	Novel_lncRNA	NW_018746530.1	205361	205952	+	2	447	135
TCONS_00084352	XLOC_044203	XLOC_044203	novel	Novel_lncRNA	NW_018746551.1	289972	290571	+	2	299	68
TCONS_00082749	110638340	LOC110638340	protein_coding	Novel_lncRNA	NW_018746521.1	348777	382070	+	3	679	217
TCONS_00106925	XLOC_056064	XLOC_056064	novel	Novel_lncRNA	NW_018747235.1	21318	25292	-	2	294	85
TCONS_00005060	XLOC_002441	XLOC_002441	novel	Novel_lncRNA	NW_018745706.1	3596824	3598398	+	2	539	43
TCONS_00018505	110655661	LOC110655661	protein_coding	Novel_lncRNA	NW_018745786.1	1854985	1857683	+	3	2504	592
TCONS_00111267	110649429	LOC110649429	protein_coding	Novel_lncRNA	NW_018747562.1	43070	44269	-	2	255	66
TCONS_00111266	110649429	LOC110649429	protein_coding	Novel_lncRNA	NW_018747562.1	43070	44269	-	2	296	78
TCONS_00066646	110632181	LOC110632181	protein_coding	Novel_lncRNA	NW_018746276.1	579211	582835	+	4	608	106
TCONS_00079242	110637092	LOC110637092	protein_coding	Novel_lncRNA	NW_018746472.1	380469	381133	-	2	543	71
TCONS_00055413	XLOC_028889	XLOC_028889	novel	Novel_lncRNA	NW_018746127.1	401407	409779	-	4	719	88
TCONS_00073247	XLOC_038488	XLOC_038488	novel	Novel_lncRNA	NW_018746372.1	230052	232310	+	2	409	69
TCONS_00073248	XLOC_038488	XLOC_038488	novel	Novel_lncRNA	NW_018746372.1	230063	233052	+	2	989	118
TCONS_00099195	110644771	LOC110644771	protein_coding	Novel_lncRNA	NW_018746897.1	190197	191662	-	3	561	112
TCONS_00099197	110644771	LOC110644771	protein_coding	Novel_lncRNA	NW_018746897.1	190197	191714	-	2	616	113
TCONS_00034473	XLOC_017874	XLOC_017874	novel	Novel_lncRNA	NW_018745908.1	3001	5011	-	3	971	81
TCONS_00097350	110644073	LOC110644073	protein_coding	Novel_lncRNA	NW_018746847.1	64756	69079	-	5	1306	109
TCONS_00016269	110654818	LOC110654818	protein_coding	Novel_lncRNA	NW_018745771.1	1393024	1434092	+	4	2003	157
TCONS_00046717	110666756	LOC110666756	protein_coding	Novel_lncRNA	NW_018746040.1	101958	105474	-	4	853	111
TCONS_00082105	110638093	LOC110638093	protein_coding	Novel_lncRNA	NW_018746512.1	193181	193823	-	2	546	79
TCONS_00089813	XLOC_047050	XLOC_047050	novel	Novel_lncRNA	NW_018746648.1	254549	276167	+	2	338	92
TCONS_00089814	XLOC_047051	XLOC_047051	novel	Novel_lncRNA	NW_018746648.1	254873	276480	+	2	327	57
TCONS_00089815	XLOC_047052	XLOC_047052	novel	Novel_lncRNA	NW_018746648.1	255148	276892	+	2	464	52
TCONS_00100419	XLOC_052628	XLOC_052628	novel	Novel_lncRNA	NW_018746939.1	1177	1540	-	2	313	94
TCONS_00087559	XLOC_045917	XLOC_045917	novel	Novel_lncRNA	NW_018746610.1	109146	111852	+	2	735	161
TCONS_00018619	XLOC_009519	XLOC_009519	novel	Novel_lncRNA	NW_018745786.1	1891946	1892966	-	2	273	65
TCONS_00019714	110656044	LOC110656044	protein_coding	Novel_lncRNA	NW_018745792.1	1758397	1759149	-	2	491	56
TCONS_00100146	110645125	LOC110645125	protein_coding	Novel_lncRNA	NW_018746929.1	104678	114019	+	6	812	207
TCONS_00068370	110632861	LOC110632861	protein_coding	Novel_lncRNA	NW_018746309.1	605002	607867	-	3	1215	110
TCONS_00022045	110657027	LOC110657027	protein_coding	Novel_lncRNA	NW_018745807.1	2097023	2103452	+	3	717	128
TCONS_00022046	110657027	LOC110657027	protein_coding	Novel_lncRNA	NW_018745807.1	2097023	2103452	+	4	789	123
TCONS_00022047	110657027	LOC110657027	protein_coding	Novel_lncRNA	NW_018745807.1	2097023	2103452	+	4	628	128
TCONS_00008640	110637958	LOC110637958	protein_coding	Novel_lncRNA	NW_018745724.1	591985	594236	-	3	801	86
TCONS_00016605	XLOC_008508	XLOC_008508	novel	Novel_lncRNA	NW_018745774.1	1808708	1809281	-	2	410	72
TCONS_00043145	110665375	LOC110665375	protein_coding	Novel_lncRNA	NW_018746007.1	1191060	1192222	-	2	847	72
TCONS_00093581	XLOC_049105	XLOC_049105	novel	Novel_lncRNA	NW_018746750.1	109416	111560	+	2	708	96
TCONS_00060366	110672073	LOC110672073	protein_coding	Novel_lncRNA	NW_018746189.1	19848	21142	-	3	675	142
TCONS_00118305	110652197	LOC110652197	protein_coding	Novel_lncRNA	NW_018749067.1	9778	13430	-	2	850	75
TCONS_00015835	110654630	LOC110654630	protein_coding	Novel_lncRNA	NW_018745767.1	95358	96592	-	2	568	85
TCONS_00078781	XLOC_041413	XLOC_041413	novel	Novel_lncRNA	NW_018746469.1	379725	382043	+	4	608	85
TCONS_00016736	110654996	LOC110654996	protein_coding	Novel_lncRNA	NW_018745775.1	1287175	1354138	+	2	533	116
TCONS_00038319	XLOC_020001	XLOC_020001	novel	Novel_lncRNA	NW_018745951.1	456166	458120	-	2	486	99
TCONS_00031429	110660595	LOC110660595	protein_coding	Novel_lncRNA	NW_018745883.1	32454	32824	-	2	291	82
TCONS_00093103	110642400	LOC110642400	protein_coding	Novel_lncRNA	NW_018746735.1	4451	34385	+	3	1038	239
TCONS_00101540	110645681	LOC110645681	protein_coding	Novel_lncRNA	NW_018746975.1	153270	153771	-	2	413	80
TCONS_00092450	110642129	LOC110642129	protein_coding	Novel_lncRNA	NW_018746721.1	292301	292994	+	2	208	52
TCONS_00012290	110652425	LOC110652425	protein_coding	Novel_lncRNA	NW_018745743.1	2074520	2075787	-	2	218	53
TCONS_00045947	XLOC_024013	XLOC_024013	novel	Novel_lncRNA	NW_018746034.1	690631	693178	-	2	2476	287
TCONS_00102603	XLOC_053806	XLOC_053806	novel	Novel_lncRNA	NW_018747017.1	75138	75539	-	2	305	70
TCONS_00047142	110666931	LOC110666931	protein_coding	Novel_lncRNA	NW_018746045.1	462763	463532	+	2	594	189
TCONS_00016131	XLOC_008246	XLOC_008246	novel	Novel_lncRNA	NW_018745769.1	1668942	1670595	-	2	541	58
TCONS_00050073	110668105	LOC110668105	protein_coding	Novel_lncRNA	NW_018746076.1	1120374	1121972	-	2	315	105
TCONS_00065293	XLOC_034182	XLOC_034182	novel	Novel_lncRNA	NW_018746263.1	541544	545403	+	2	753	64
TCONS_00114415	XLOC_060042	XLOC_060042	novel	Novel_lncRNA	NW_018747965.1	15383	18011	-	2	599	69
TCONS_00114411	110650679	LOC110650679	protein_coding	Novel_lncRNA	NW_018747964.1	5194	5928	-	2	585	91
TCONS_00035423	XLOC_018380	XLOC_018380	novel	Novel_lncRNA	NW_018745922.1	1462584	1464626	+	3	725	107
TCONS_00073640	110634963	LOC110634963	protein_coding	Novel_lncRNA	NW_018746381.1	99396	102213	+	2	1224	82
TCONS_00035424	XLOC_018380	XLOC_018380	novel	Novel_lncRNA	NW_018745922.1	1462678	1464626	+	2	592	94
TCONS_00058061	110671079	LOC110671079	protein_coding	Novel_lncRNA	NW_018746152.1	278737	281059	-	2	1190	276
TCONS_00058060	110671079	LOC110671079	protein_coding	Novel_lncRNA	NW_018746152.1	278737	281044	-	2	1172	276
TCONS_00034911	110662105	LOC110662105	protein_coding	Novel_lncRNA	NW_018745915.1	54979	57783	+	2	1465	390
TCONS_00055097	XLOC_028729	XLOC_028729	novel	Novel_lncRNA	NW_018746123.1	656594	658067	+	2	256	67
TCONS_00055096	XLOC_028729	XLOC_028729	novel	Novel_lncRNA	NW_018746123.1	656537	658067	+	2	398	92
TCONS_00008827	XLOC_004392	XLOC_004392	novel	Novel_lncRNA	NW_018745725.1	3246497	3247759	-	2	254	74
TCONS_00089489	XLOC_046884	XLOC_046884	novel	Novel_lncRNA	NW_018746640.1	301503	302241	+	2	528	63
TCONS_00039379	110663913	LOC110663913	protein_coding	Novel_lncRNA	NW_018745965.1	301510	424656	+	2	900	238
TCONS_00012633	110653319	LOC110653319	protein_coding	Novel_lncRNA	NW_018745745.1	767659	768354	-	2	557	150
TCONS_00022448	XLOC_011519	XLOC_011519	novel	Novel_lncRNA	NW_018745812.1	1656879	1662441	+	3	3706	221
TCONS_00022449	110657169	LOC110657169	protein_coding	Novel_lncRNA	NW_018745812.1	1756495	1862832	+	2	364	73
TCONS_00022446	XLOC_011519	XLOC_011519	novel	Novel_lncRNA	NW_018745812.1	1656761	1662441	+	2	4498	221
TCONS_00017738	110655297	LOC110655297	protein_coding	Novel_lncRNA	NW_018745782.1	39309	43717	-	2	619	130
TCONS_00006572	110672099	LOC110672099	protein_coding	Novel_lncRNA	NW_018745715.1	65926	69253	-	6	850	130
TCONS_00037915	110663309	LOC110663309	protein_coding	Novel_lncRNA	NW_018745947.1	69410	69798	+	2	247	49
TCONS_00006574	110672099	LOC110672099	protein_coding	Novel_lncRNA	NW_018745715.1	65926	69253	-	6	950	130
TCONS_00054416	110669732	LOC110669732	protein_coding	Novel_lncRNA	NW_018746118.1	378585	379999	+	2	1312	65
TCONS_00054417	110669732	LOC110669732	protein_coding	Novel_lncRNA	NW_018746118.1	378585	380718	+	3	478	65
TCONS_00067344	110632430	LOC110632430	protein_coding	Novel_lncRNA	NW_018746287.1	256565	261845	-	2	409	70
TCONS_00067345	110632430	LOC110632430	protein_coding	Novel_lncRNA	NW_018746287.1	257062	261904	-	2	881	78
TCONS_00067346	110632430	LOC110632430	protein_coding	Novel_lncRNA	NW_018746287.1	257062	261904	-	2	886	82
TCONS_00067347	110632430	LOC110632430	protein_coding	Novel_lncRNA	NW_018746287.1	257062	261904	-	2	889	83
TCONS_00103722	XLOC_054423	XLOC_054423	novel	Novel_lncRNA	NW_018747067.1	133037	136524	+	2	216	48
TCONS_00036351	XLOC_018910	XLOC_018910	novel	Novel_lncRNA	NW_018745930.1	1209841	1217055	+	2	331	42
TCONS_00036352	XLOC_018910	XLOC_018910	novel	Novel_lncRNA	NW_018745930.1	1209841	1217055	+	2	331	42
TCONS_00084188	XLOC_044127	XLOC_044127	novel	Novel_lncRNA	NW_018746545.1	408272	409877	-	4	545	61
TCONS_00015776	110654630	LOC110654630	protein_coding	Novel_lncRNA	NW_018745767.1	95433	96577	+	2	478	85
TCONS_00060826	XLOC_031770	XLOC_031770	novel	Novel_lncRNA	NW_018746202.1	880055	880650	-	2	300	62
TCONS_00023653	110657542	LOC110657542	protein_coding	Novel_lncRNA	NW_018745822.1	874907	875556	-	2	570	190
TCONS_00113815	110650463	LOC110650463	protein_coding	Novel_lncRNA	NW_018747883.1	32163	32672	+	2	430	143
TCONS_00033112	XLOC_017135	XLOC_017135	novel	Novel_lncRNA	NW_018745893.1	843097	847863	-	2	203	47
TCONS_00050305	110668125	LOC110668125	protein_coding	Novel_lncRNA	NW_018746077.1	984609	988978	-	5	926	75
TCONS_00039998	110664111	LOC110664111	protein_coding	Novel_lncRNA	NW_018745969.1	402024	657243	-	9	1345	398
TCONS_00003913	110663955	LOC110663955	protein_coding	Novel_lncRNA	NW_018745703.1	3463366	3481992	+	2	1519	116
TCONS_00071496	110634081	LOC110634081	protein_coding	Novel_lncRNA	NW_018746347.1	117106	133052	+	4	409	109
TCONS_00084503	110639027	LOC110639027	protein_coding	Novel_lncRNA	NW_018746555.1	32534	34148	+	2	699	134
TCONS_00060957	XLOC_031843	XLOC_031843	novel	Novel_lncRNA	NW_018746208.1	741845	742502	+	2	576	99
TCONS_00084235	110638879	LOC110638879	protein_coding	Novel_lncRNA	NW_018746548.1	438108	449897	+	10	3099	109
TCONS_00084234	110638879	LOC110638879	protein_coding	Novel_lncRNA	NW_018746548.1	438108	449897	+	12	2196	109
TCONS_00084233	110638879	LOC110638879	protein_coding	Novel_lncRNA	NW_018746548.1	438108	449897	+	11	2035	109
TCONS_00084232	110638879	LOC110638879	protein_coding	Novel_lncRNA	NW_018746548.1	438108	449897	+	11	3282	109
TCONS_00116379	110651435	LOC110651435	protein_coding	Novel_lncRNA	NW_018748358.1	16505	23017	-	5	706	89
TCONS_00014773	110654187	LOC110654187	protein_coding	Novel_lncRNA	NW_018745758.1	1391444	1441759	-	4	715	145
TCONS_00120131	XLOC_063375	XLOC_063375	novel	Novel_lncRNA	NW_018751709.1	884	1629	+	2	484	57
TCONS_00022675	110657233	LOC110657233	protein_coding	Novel_lncRNA	NW_018745814.1	188952	190087	+	3	533	86
TCONS_00018473	110655647	LOC110655647	protein_coding	Novel_lncRNA	NW_018745786.1	1712299	1712966	+	2	595	108
TCONS_00026579	110658741	LOC110658741	protein_coding	Novel_lncRNA	NW_018745843.1	1208892	1209948	+	2	406	122
TCONS_00026372	110658648	LOC110658648	protein_coding	Novel_lncRNA	NW_018745842.1	590565	606509	+	5	1290	69
TCONS_00069963	110633483	LOC110633483	protein_coding	Novel_lncRNA	NW_018746327.1	619449	620624	+	2	300	99
TCONS_00026371	110658648	LOC110658648	protein_coding	Novel_lncRNA	NW_018745842.1	590565	606509	+	5	1370	69
TCONS_00084435	110638964	LOC110638964	protein_coding	Novel_lncRNA	NW_018746552.1	277554	279281	-	2	672	160
TCONS_00005059	XLOC_002441	XLOC_002441	novel	Novel_lncRNA	NW_018745706.1	3596824	3598398	+	2	539	43
TCONS_00040262	110664224	LOC110664224	protein_coding	Novel_lncRNA	NW_018745974.1	1208902	1213284	-	2	698	108
TCONS_00111527	110649543	LOC110649543	protein_coding	Novel_lncRNA	NW_018747600.1	32110	32873	+	2	665	64
TCONS_00049479	110667887	LOC110667887	protein_coding	Novel_lncRNA	NW_018746073.1	1065040	1066146	+	2	222	70
TCONS_00106931	XLOC_056068	XLOC_056068	novel	Novel_lncRNA	NW_018747235.1	59717	61079	-	2	1204	131
TCONS_00111251	110649429	LOC110649429	protein_coding	Novel_lncRNA	NW_018747562.1	43070	46200	+	5	864	98
TCONS_00041643	110664807	LOC110664807	protein_coding	Novel_lncRNA	NW_018745993.1	961237	964847	+	3	649	49
TCONS_00041647	110664807	LOC110664807	protein_coding	Novel_lncRNA	NW_018745993.1	961304	965568	+	3	613	59
TCONS_00111099	110649369	LOC110649369	protein_coding	Novel_lncRNA	NW_018747554.1	18080	18719	-	2	235	70
TCONS_00045085	XLOC_023524	XLOC_023524	novel	Novel_lncRNA	NW_018746027.1	130140	130835	+	2	240	80
TCONS_00076371	110636008	LOC110636008	protein_coding	Novel_lncRNA	NW_018746425.1	204013	204354	-	2	228	76
TCONS_00099188	110644775	LOC110644775	protein_coding	Novel_lncRNA	NW_018746897.1	146915	148389	-	2	769	75
TCONS_00062555	110672959	LOC110672959	protein_coding	Novel_lncRNA	NW_018746228.1	290309	291996	-	2	517	172
TCONS_00063362	110673303	LOC110673303	protein_coding	Novel_lncRNA	NW_018746238.1	873	1880	-	4	442	79
TCONS_00026115	110658498	LOC110658498	protein_coding	Novel_lncRNA	NW_018745839.1	613256	615153	-	2	362	67
TCONS_00100087	110645120	LOC110645120	protein_coding	Novel_lncRNA	NW_018746928.1	47596	51364	+	2	1319	401
TCONS_00025130	110658106	LOC110658106	protein_coding	Novel_lncRNA	NW_018745831.1	1012686	1013992	-	2	1220	92
TCONS_00072897	110634645	LOC110634645	protein_coding	Novel_lncRNA	NW_018746366.1	460811	461333	+	2	330	110
TCONS_00108425	110648320	LOC110648320	protein_coding	Novel_lncRNA	NW_018747341.1	20730	29756	+	2	245	81
TCONS_00101971	110645901	LOC110645901	protein_coding	Novel_lncRNA	NW_018746995.1	22134	37360	+	12	1882	432
TCONS_00092660	XLOC_048615	XLOC_048615	novel	Novel_lncRNA	NW_018746726.1	3707	5594	-	2	800	127
TCONS_00057576	110670905	LOC110670905	protein_coding	Novel_lncRNA	NW_018746147.1	73655	80219	-	2	297	66
TCONS_00069818	110633424	LOC110633424	protein_coding	Novel_lncRNA	NW_018746325.1	180085	181925	-	4	767	75
TCONS_00069819	110633424	LOC110633424	protein_coding	Novel_lncRNA	NW_018746325.1	181024	181925	-	4	556	108
TCONS_00069816	110633424	LOC110633424	protein_coding	Novel_lncRNA	NW_018746325.1	180085	181925	-	4	741	116
TCONS_00069817	110633424	LOC110633424	protein_coding	Novel_lncRNA	NW_018746325.1	180085	181925	-	4	763	89
TCONS_00068369	110632861	LOC110632861	protein_coding	Novel_lncRNA	NW_018746309.1	605002	607867	-	4	758	110
TCONS_00109385	XLOC_057344	XLOC_057344	novel	Novel_lncRNA	NW_018747406.1	44026	44485	+	2	347	69
TCONS_00027715	XLOC_014260	XLOC_014260	novel	Novel_lncRNA	NW_018745850.1	535433	536119	-	2	397	84
TCONS_00060396	XLOC_031529	XLOC_031529	novel	Novel_lncRNA	NW_018746190.1	431280	432698	-	3	559	71
TCONS_00119277	110652672	LOC110652672	protein_coding	Novel_lncRNA	NW_018749852.1	7230	8666	-	5	788	193
TCONS_00105701	XLOC_055431	XLOC_055431	novel	Novel_lncRNA	NW_018747168.1	65311	66119	+	2	470	72
TCONS_00092205	XLOC_048349	XLOC_048349	novel	Novel_lncRNA	NW_018746715.1	264606	265861	+	3	465	94
TCONS_00076551	110636062	LOC110636062	protein_coding	Novel_lncRNA	NW_018746429.1	86118	86994	-	2	763	187
TCONS_00092206	XLOC_048349	XLOC_048349	novel	Novel_lncRNA	NW_018746715.1	264606	265861	+	3	456	91
TCONS_00097345	XLOC_051086	XLOC_051086	novel	Novel_lncRNA	NW_018746847.1	189097	189340	+	2	205	58
TCONS_00087639	110640246	LOC110640246	protein_coding	Novel_lncRNA	NW_018746613.1	137859	139057	+	2	240	79
TCONS_00018031	XLOC_009202	XLOC_009202	novel	Novel_lncRNA	NW_018745783.1	2258765	2259582	+	3	416	74
TCONS_00089667	110640956	LOC110640956	protein_coding	Novel_lncRNA	NW_018746646.1	293426	297911	+	2	333	103
TCONS_00089666	110640956	LOC110640956	protein_coding	Novel_lncRNA	NW_018746646.1	291007	294244	+	2	255	55
TCONS_00004835	XLOC_002299	XLOC_002299	novel	Novel_lncRNA	NW_018745705.1	1585517	1591011	-	2	519	50
TCONS_00004836	110665775	LOC110665775	protein_coding	Novel_lncRNA	NW_018745705.1	1594165	1596021	-	2	1736	551
TCONS_00057783	XLOC_030093	XLOC_030093	novel	Novel_lncRNA	NW_018746150.1	924063	924899	+	2	266	88
TCONS_00065021	110631495	LOC110631495	protein_coding	Novel_lncRNA	NW_018746257.1	23333	23659	-	2	231	77
TCONS_00020759	110656503	LOC110656503	protein_coding	Novel_lncRNA	NW_018745798.1	2266301	2278860	+	3	389	74
TCONS_00105673	110647337	LOC110647337	protein_coding	Novel_lncRNA	NW_018747167.1	43267	44441	+	3	436	88
TCONS_00101574	110645700	LOC110645700	protein_coding	Novel_lncRNA	NW_018746977.1	160385	161378	-	3	606	69
TCONS_00078247	110636686	LOC110636686	protein_coding	Novel_lncRNA	NW_018746456.1	86799	88170	-	3	1119	97
TCONS_00002662	110659505	LOC110659505	protein_coding	Novel_lncRNA	NW_018745701.1	317379	320034	+	2	1340	284
TCONS_00002663	110659505	LOC110659505	protein_coding	Novel_lncRNA	NW_018745701.1	317379	320034	+	2	1340	284
TCONS_00099410	XLOC_052106	XLOC_052106	novel	Novel_lncRNA	NW_018746905.1	77939	78657	+	2	628	81
TCONS_00092333	110642064	LOC110642064	protein_coding	Novel_lncRNA	NW_018746718.1	93682	95941	+	2	719	92
TCONS_00002665	110659505	LOC110659505	protein_coding	Novel_lncRNA	NW_018745701.1	317515	320034	+	2	1204	284
TCONS_00053448	XLOC_027896	XLOC_027896	novel	Novel_lncRNA	NW_018746109.1	237123	241804	-	2	850	127
TCONS_00053449	XLOC_027896	XLOC_027896	novel	Novel_lncRNA	NW_018746109.1	237123	241804	-	2	469	114
TCONS_00119894	XLOC_063176	XLOC_063176	novel	Novel_lncRNA	NW_018750914.1	386	3560	+	2	547	83
TCONS_00053446	XLOC_027896	XLOC_027896	novel	Novel_lncRNA	NW_018746109.1	237123	238477	-	3	712	129
TCONS_00007698	XLOC_003771	XLOC_003771	novel	Novel_lncRNA	NW_018745719.1	823775	824741	-	2	202	66
TCONS_00109562	XLOC_057442	XLOC_057442	novel	Novel_lncRNA	NW_018747421.1	295	719	-	2	348	80
TCONS_00020634	110656453	LOC110656453	protein_coding	Novel_lncRNA	NW_018745797.1	155725	158893	+	10	1801	109
TCONS_00116973	XLOC_061396	XLOC_061396	novel	Novel_lncRNA	NW_018748537.1	9825	11235	+	3	652	70
TCONS_00113333	XLOC_059489	XLOC_059489	novel	Novel_lncRNA	NW_018747818.1	20622	22360	-	2	473	53
TCONS_00050661	110668288	LOC110668288	protein_coding	Novel_lncRNA	NW_018746078.1	955604	965709	-	5	1127	134
TCONS_00033322	XLOC_017258	XLOC_017258	novel	Novel_lncRNA	NW_018745897.1	717040	719720	+	5	917	107
TCONS_00033327	XLOC_017261	XLOC_017261	novel	Novel_lncRNA	NW_018745897.1	1047091	1048745	+	2	845	118
TCONS_00072783	110634573	LOC110634573	protein_coding	Novel_lncRNA	NW_018746365.1	531412	577118	+	2	559	131
TCONS_00017435	110655220	LOC110655220	protein_coding	Novel_lncRNA	NW_018745780.1	54661	55563	-	2	233	58
TCONS_00117038	110651708	LOC110651708	protein_coding	Novel_lncRNA	NW_018748550.1	460	1764	-	2	1213	179
TCONS_00020837	XLOC_010677	XLOC_010677	novel	Novel_lncRNA	NW_018745799.1	1270084	1274666	+	2	798	265
TCONS_00054317	110669672	LOC110669672	protein_coding	Novel_lncRNA	NW_018746115.1	985973	987765	-	2	1678	116
TCONS_00054316	110669672	LOC110669672	protein_coding	Novel_lncRNA	NW_018746115.1	984069	987856	-	3	1221	111
TCONS_00039695	110663986	LOC110663986	protein_coding	Novel_lncRNA	NW_018745966.1	84690	85894	-	2	1075	266
TCONS_00030750	XLOC_015901	XLOC_015901	novel	Novel_lncRNA	NW_018745877.1	1228159	1228636	-	2	337	78
TCONS_00066864	110632233	LOC110632233	protein_coding	Novel_lncRNA	NW_018746280.1	172494	173272	-	3	595	104
TCONS_00112264	110649852	LOC110649852	protein_coding	Novel_lncRNA	NW_018747689.1	6900	8230	-	2	552	101
TCONS_00103665	110646549	LOC110646549	protein_coding	Novel_lncRNA	NW_018747064.1	119548	120059	-	2	326	82
TCONS_00022907	110657280	LOC110657280	protein_coding	Novel_lncRNA	NW_018745816.1	484622	485384	+	2	661	77
TCONS_00073786	XLOC_038794	XLOC_038794	novel	Novel_lncRNA	NW_018746382.1	345305	346434	+	2	237	48
TCONS_00045778	110666412	LOC110666412	protein_coding	Novel_lncRNA	NW_018746033.1	612831	613174	-	2	264	52
TCONS_00001698	XLOC_000768	XLOC_000768	novel	Novel_lncRNA	NW_018745696.1	1571162	1575388	+	2	2445	84
TCONS_00001699	XLOC_000768	XLOC_000768	novel	Novel_lncRNA	NW_018745696.1	1571162	1575388	+	3	2214	84
TCONS_00013406	110653652	LOC110653652	protein_coding	Novel_lncRNA	NW_018745750.1	1666442	1669142	+	6	1007	120
TCONS_00084759	110639107	LOC110639107	protein_coding	Novel_lncRNA	NW_018746557.1	194811	196774	+	3	892	177
TCONS_00041257	XLOC_021543	XLOC_021543	novel	Novel_lncRNA	NW_018745989.1	560961	562618	-	2	608	91
TCONS_00017899	XLOC_009134	XLOC_009134	novel	Novel_lncRNA	NW_018745782.1	2085499	2091929	-	2	3196	304
TCONS_00017898	XLOC_009134	XLOC_009134	novel	Novel_lncRNA	NW_018745782.1	2085499	2091748	-	2	3015	304
TCONS_00017897	XLOC_009134	XLOC_009134	novel	Novel_lncRNA	NW_018745782.1	2085499	2091748	-	3	3015	304
TCONS_00098229	110644398	LOC110644398	protein_coding	Novel_lncRNA	NW_018746872.1	127534	188499	-	2	326	60
TCONS_00103265	XLOC_054193	XLOC_054193	novel	Novel_lncRNA	NW_018747047.1	14478	17089	-	2	244	69
TCONS_00042723	110665231	LOC110665231	protein_coding	Novel_lncRNA	NW_018746002.1	1288241	1289229	+	2	485	107
TCONS_00023089	110657280	LOC110657280	protein_coding	Novel_lncRNA	NW_018745816.1	480965	485348	-	4	1437	80
TCONS_00092844	XLOC_048709	XLOC_048709	novel	Novel_lncRNA	NW_018746729.1	142065	142818	-	2	522	54
TCONS_00092843	XLOC_048709	XLOC_048709	novel	Novel_lncRNA	NW_018746729.1	141952	143386	-	2	849	138
TCONS_00025822	110658387	LOC110658387	protein_coding	Novel_lncRNA	NW_018745837.1	1037076	1047404	-	4	1564	94
TCONS_00023086	110657280	LOC110657280	protein_coding	Novel_lncRNA	NW_018745816.1	480789	485347	-	6	1143	80
TCONS_00023085	110657280	LOC110657280	protein_coding	Novel_lncRNA	NW_018745816.1	480104	485347	-	6	1740	80
TCONS_00089290	110640812	LOC110640812	protein_coding	Novel_lncRNA	NW_018746636.1	90615	91126	+	2	235	72
TCONS_00084243	110638879	LOC110638879	protein_coding	Novel_lncRNA	NW_018746548.1	438108	449897	+	11	3325	109
TCONS_00084240	110638879	LOC110638879	protein_coding	Novel_lncRNA	NW_018746548.1	438108	449897	+	11	3242	109
TCONS_00005214	XLOC_002519	XLOC_002519	novel	Novel_lncRNA	NW_018745706.1	3596854	3598398	-	2	509	43
TCONS_00017054	110655100	LOC110655100	protein_coding	Novel_lncRNA	NW_018745777.1	167398	174135	+	12	1641	320
TCONS_00111791	110649635	LOC110649635	protein_coding	Novel_lncRNA	NW_018747626.1	48171	49184	+	2	442	69
TCONS_00054890	110669895	LOC110669895	protein_coding	Novel_lncRNA	NW_018746121.1	772318	774272	+	2	1255	198
TCONS_00039304	110663863	LOC110663863	protein_coding	Novel_lncRNA	NW_018745963.1	795331	796875	-	2	837	143
TCONS_00098351	XLOC_051590	XLOC_051590	novel	Novel_lncRNA	NW_018746876.1	115895	117772	-	2	229	50
TCONS_00119097	110652590	LOC110652590	protein_coding	Novel_lncRNA	NW_018749677.1	8042	8693	-	2	558	107
TCONS_00001036	110638688	LOC110638688	protein_coding	Novel_lncRNA	NW_018745693.1	33036	34218	+	2	236	45
TCONS_00107635	110648025	LOC110648025	protein_coding	Novel_lncRNA	NW_018747284.1	39791	40671	+	2	706	101
TCONS_00006291	XLOC_003070	XLOC_003070	novel	Novel_lncRNA	NW_018745714.1	2363804	2367054	-	2	550	123
TCONS_00106727	XLOC_055949	XLOC_055949	novel	Novel_lncRNA	NW_018747222.1	82620	83483	-	2	650	75
TCONS_00006290	XLOC_003070	XLOC_003070	novel	Novel_lncRNA	NW_018745714.1	2363485	2367108	-	2	925	122
TCONS_00036361	XLOC_018917	XLOC_018917	novel	Novel_lncRNA	NW_018745930.1	251915	253480	-	2	282	54
TCONS_00049460	XLOC_025869	XLOC_025869	novel	Novel_lncRNA	NW_018746073.1	839885	840709	+	2	715	159
TCONS_00111249	110649429	LOC110649429	protein_coding	Novel_lncRNA	NW_018747562.1	43070	44320	+	2	306	79
TCONS_00106902	110647769	LOC110647769	protein_coding	Novel_lncRNA	NW_018747233.1	48263	49230	-	2	792	74
TCONS_00060763	110672232	LOC110672232	protein_coding	Novel_lncRNA	NW_018746202.1	781915	782198	+	2	217	66
TCONS_00083361	110638579	LOC110638579	protein_coding	Novel_lncRNA	NW_018746529.1	382230	387045	+	2	324	108
TCONS_00040074	110664164	LOC110664164	protein_coding	Novel_lncRNA	NW_018745970.1	1027536	1028363	+	2	664	131
TCONS_00015543	XLOC_007909	XLOC_007909	novel	Novel_lncRNA	NW_018745764.1	116501	116876	-	2	237	70
TCONS_00015010	XLOC_007609	XLOC_007609	novel	Novel_lncRNA	NW_018745760.1	1035343	1040569	-	2	283	63
TCONS_00097939	110644290	LOC110644290	protein_coding	Novel_lncRNA	NW_018746865.1	173952	191393	-	2	213	70
TCONS_00023464	XLOC_012005	XLOC_012005	novel	Novel_lncRNA	NW_018745820.1	1452727	1453413	-	2	229	62
TCONS_00071681	110634141	LOC110634141	protein_coding	Novel_lncRNA	NW_018746349.1	650067	651287	+	3	974	82
TCONS_00003108	XLOC_001499	XLOC_001499	novel	Novel_lncRNA	NW_018745701.1	3656926	3658216	-	2	1200	121
TCONS_00097541	110644153	LOC110644153	protein_coding	Novel_lncRNA	NW_018746854.1	234471	237095	-	2	667	153
TCONS_00029259	XLOC_015145	XLOC_015145	novel	Novel_lncRNA	NW_018745862.1	1750385	1767060	+	4	900	57
TCONS_00010661	XLOC_005347	XLOC_005347	novel	Novel_lncRNA	NW_018745736.1	1981649	1982181	+	2	382	67
TCONS_00010663	XLOC_005349	XLOC_005349	novel	Novel_lncRNA	NW_018745736.1	1990226	1990517	+	2	211	60
TCONS_00105907	XLOC_055542	XLOC_055542	novel	Novel_lncRNA	NW_018747181.1	55566	56867	-	2	285	56
TCONS_00105901	XLOC_055537	XLOC_055537	novel	Novel_lncRNA	NW_018747181.1	66617	67497	+	3	674	67
TCONS_00105902	XLOC_055537	XLOC_055537	novel	Novel_lncRNA	NW_018747181.1	66617	67497	+	3	684	69
TCONS_00068820	110633071	LOC110633071	protein_coding	Novel_lncRNA	NW_018746314.1	404	12328	+	5	1390	367
TCONS_00011826	110651111	LOC110651111	protein_coding	Novel_lncRNA	NW_018745742.1	3300	3602	+	2	223	73
TCONS_00011821	110650506	LOC110650506	protein_coding	Novel_lncRNA	NW_018745741.1	1521857	1524538	-	4	667	110
TCONS_00011822	110650506	LOC110650506	protein_coding	Novel_lncRNA	NW_018745741.1	1521857	1524540	-	3	609	119
TCONS_00100188	110645158	LOC110645158	protein_coding	Novel_lncRNA	NW_018746931.1	107606	140864	+	5	430	69
TCONS_00025891	110658425	LOC110658425	protein_coding	Novel_lncRNA	NW_018745837.1	1506250	1507357	-	3	855	63
TCONS_00048331	XLOC_025267	XLOC_025267	novel	Novel_lncRNA	NW_018746062.1	119576	120051	+	2	366	57
TCONS_00024458	XLOC_012511	XLOC_012511	novel	Novel_lncRNA	NW_018745829.1	1453698	1454814	+	2	287	89
TCONS_00016930	110655033	LOC110655033	protein_coding	Novel_lncRNA	NW_018745775.1	1679619	1681024	-	4	770	133
TCONS_00075540	XLOC_039739	XLOC_039739	novel	Novel_lncRNA	NW_018746417.1	78603	80189	+	2	767	92
TCONS_00003076	XLOC_001475	XLOC_001475	novel	Novel_lncRNA	NW_018745701.1	1692644	1693230	-	2	292	96
TCONS_00075018	110635504	LOC110635504	protein_coding	Novel_lncRNA	NW_018746405.1	283557	285052	-	2	1028	216
TCONS_00007352	XLOC_003602	XLOC_003602	novel	Novel_lncRNA	NW_018745718.1	871681	872109	-	2	252	80
TCONS_00096822	110643903	LOC110643903	protein_coding	Novel_lncRNA	NW_018746833.1	211723	213262	+	4	987	107
TCONS_00031402	XLOC_016203	XLOC_016203	novel	Novel_lncRNA	NW_018745883.1	889226	889963	+	2	478	68
TCONS_00114239	110650610	LOC110650610	protein_coding	Novel_lncRNA	NW_018747936.1	29155	31349	-	3	1455	142
TCONS_00097484	110644123	LOC110644123	protein_coding	Novel_lncRNA	NW_018746850.1	186684	188079	-	2	1313	187
TCONS_00024673	110657920	LOC110657920	protein_coding	Novel_lncRNA	NW_018745829.1	1813114	1814397	-	2	421	124
TCONS_00024674	110657920	LOC110657920	protein_coding	Novel_lncRNA	NW_018745829.1	1813114	1814402	-	2	505	121
TCONS_00092300	XLOC_048411	XLOC_048411	novel	Novel_lncRNA	NW_018746717.1	68179	81826	-	6	959	89
TCONS_00092301	XLOC_048411	XLOC_048411	novel	Novel_lncRNA	NW_018746717.1	73251	81779	-	4	1099	67
TCONS_00092302	XLOC_048411	XLOC_048411	novel	Novel_lncRNA	NW_018746717.1	73251	81789	-	4	877	72
TCONS_00092303	XLOC_048411	XLOC_048411	novel	Novel_lncRNA	NW_018746717.1	74703	81633	-	4	720	92
TCONS_00092304	XLOC_048411	XLOC_048411	novel	Novel_lncRNA	NW_018746717.1	74703	81633	-	4	757	92
TCONS_00007017	110632368	LOC110632368	protein_coding	Novel_lncRNA	NW_018745718.1	848319	849196	+	2	410	108
TCONS_00053450	XLOC_027896	XLOC_027896	novel	Novel_lncRNA	NW_018746109.1	239149	241804	-	3	719	198
TCONS_00028349	XLOC_014646	XLOC_014646	novel	Novel_lncRNA	NW_018745855.1	1818923	1820655	+	2	1653	135
TCONS_00031746	110660724	LOC110660724	protein_coding	Novel_lncRNA	NW_018745884.1	354244	359020	-	3	489	106
TCONS_00031745	110660724	LOC110660724	protein_coding	Novel_lncRNA	NW_018745884.1	354244	359020	-	2	489	106
TCONS_00030614	XLOC_015829	XLOC_015829	novel	Novel_lncRNA	NW_018745875.1	835690	837860	+	2	240	29
TCONS_00027505	110659109	LOC110659109	protein_coding	Novel_lncRNA	NW_018745849.1	1475188	1477996	+	2	1104	272
TCONS_00114121	XLOC_059884	XLOC_059884	novel	Novel_lncRNA	NW_018747926.1	10221	10802	+	2	492	81
TCONS_00114125	XLOC_059887	XLOC_059887	novel	Novel_lncRNA	NW_018747926.1	10394	10774	-	2	291	80
TCONS_00093014	110642372	LOC110642372	protein_coding	Novel_lncRNA	NW_018746733.1	163372	168400	+	4	1267	82
TCONS_00103453	XLOC_054300	XLOC_054300	novel	Novel_lncRNA	NW_018747054.1	66970	67415	-	2	322	48
TCONS_00012222	110652107	LOC110652107	protein_coding	Novel_lncRNA	NW_018745743.1	501948	507417	-	15	2046	99
TCONS_00075166	110635523	LOC110635523	protein_coding	Novel_lncRNA	NW_018746407.1	494020	494716	-	2	209	69
TCONS_00008802	110638789	LOC110638789	protein_coding	Novel_lncRNA	NW_018745725.1	2755342	2755687	-	2	255	85
TCONS_00094262	XLOC_049497	XLOC_049497	novel	Novel_lncRNA	NW_018746771.1	272946	276852	-	3	1150	146
TCONS_00094264	XLOC_049499	XLOC_049499	novel	Novel_lncRNA	NW_018746771.1	275399	275980	-	2	446	58
TCONS_00020515	XLOC_010542	XLOC_010542	novel	Novel_lncRNA	NW_018745796.1	50614	52794	-	2	408	84
TCONS_00118293	110652197	LOC110652197	protein_coding	Novel_lncRNA	NW_018749067.1	4105	13375	+	2	912	304
TCONS_00035539	110662364	LOC110662364	protein_coding	Novel_lncRNA	NW_018745924.1	281937	282425	+	2	406	46
TCONS_00012720	110653385	LOC110653385	protein_coding	Novel_lncRNA	NW_018745745.1	2149892	2150216	-	2	220	62
TCONS_00086710	110639845	LOC110639845	protein_coding	Novel_lncRNA	NW_018746596.1	300348	301355	-	3	321	81
TCONS_00052497	XLOC_027395	XLOC_027395	novel	Novel_lncRNA	NW_018746098.1	74990	75893	-	2	780	76
TCONS_00012657	110653336	LOC110653336	protein_coding	Novel_lncRNA	NW_018745745.1	923061	926030	-	3	554	109
TCONS_00067722	XLOC_035496	XLOC_035496	novel	Novel_lncRNA	NW_018746300.1	139541	140353	+	2	360	99
TCONS_00006298	XLOC_003071	XLOC_003071	novel	Novel_lncRNA	NW_018745714.1	2375824	2385307	-	2	8134	1088
TCONS_00051694	110668713	LOC110668713	protein_coding	Novel_lncRNA	NW_018746091.1	151010	153117	+	4	869	107
TCONS_00045742	110666329	LOC110666329	protein_coding	Novel_lncRNA	NW_018746033.1	413607	419308	-	3	697	89
TCONS_00003846	XLOC_001825	XLOC_001825	novel	Novel_lncRNA	NW_018745703.1	1626133	1637095	+	2	417	48
TCONS_00036199	110662595	LOC110662595	protein_coding	Novel_lncRNA	NW_018745928.1	1136941	1143707	-	5	789	140
TCONS_00119693	XLOC_063018	XLOC_063018	novel	Novel_lncRNA	NW_018750521.1	1	654	-	3	462	114
TCONS_00050504	110668321	LOC110668321	protein_coding	Novel_lncRNA	NW_018746078.1	173822	174954	-	2	626	96
TCONS_00050507	110668321	LOC110668321	protein_coding	Novel_lncRNA	NW_018746078.1	174166	174839	-	2	572	131
TCONS_00037482	XLOC_019516	XLOC_019516	novel	Novel_lncRNA	NW_018745940.1	53319	54024	-	2	238	56
TCONS_00037483	XLOC_019516	XLOC_019516	novel	Novel_lncRNA	NW_018745940.1	53537	54024	-	2	259	56
TCONS_00024286	110657796	LOC110657796	protein_coding	Novel_lncRNA	NW_018745828.1	1940650	1979819	-	3	688	147
TCONS_00014179	110653953	LOC110653953	protein_coding	Novel_lncRNA	NW_018745755.1	2433239	2438121	+	2	377	125
TCONS_00081938	XLOC_042996	XLOC_042996	novel	Novel_lncRNA	NW_018746510.1	55763	62880	-	2	794	109
TCONS_00063542	110673441	LOC110673441	protein_coding	Novel_lncRNA	NW_018746241.1	50861	100144	+	2	1690	554
TCONS_00063543	110673441	LOC110673441	protein_coding	Novel_lncRNA	NW_018746241.1	52185	100144	+	2	366	113
TCONS_00063540	110673441	LOC110673441	protein_coding	Novel_lncRNA	NW_018746241.1	50833	100144	+	2	1718	563
TCONS_00063541	110673441	LOC110673441	protein_coding	Novel_lncRNA	NW_018746241.1	50861	99332	+	2	878	292
TCONS_00073685	110634924	LOC110634924	protein_coding	Novel_lncRNA	NW_018746381.1	603247	604985	+	4	628	107
TCONS_00029880	XLOC_015430	XLOC_015430	novel	Novel_lncRNA	NW_018745868.1	1080658	1087052	-	2	592	77
TCONS_00080081	110637395	LOC110637395	protein_coding	Novel_lncRNA	NW_018746488.1	15318	20179	-	4	2622	98
TCONS_00009170	XLOC_004543	XLOC_004543	novel	Novel_lncRNA	NW_018745727.1	2370557	2371954	-	4	1161	109
TCONS_00080084	110637395	LOC110637395	protein_coding	Novel_lncRNA	NW_018746488.1	17166	20179	-	4	971	60
TCONS_00051741	XLOC_026984	XLOC_026984	novel	Novel_lncRNA	NW_018746091.1	368807	369207	+	2	315	64
TCONS_00065725	110631835	LOC110631835	protein_coding	Novel_lncRNA	NW_018746269.1	451975	469153	+	2	222	49
TCONS_00017522	110655272	LOC110655272	protein_coding	Novel_lncRNA	NW_018745781.1	2320988	2322961	+	2	447	113
TCONS_00015156	110654406	LOC110654406	protein_coding	Novel_lncRNA	NW_018745762.1	2062999	2064073	+	2	937	79
TCONS_00044167	XLOC_023051	XLOC_023051	novel	Novel_lncRNA	NW_018746017.1	748720	750598	-	4	842	80
TCONS_00044166	XLOC_023051	XLOC_023051	novel	Novel_lncRNA	NW_018746017.1	748720	750598	-	4	858	80
TCONS_00054889	110669895	LOC110669895	protein_coding	Novel_lncRNA	NW_018746121.1	772318	774272	+	2	1255	198
TCONS_00054888	110669895	LOC110669895	protein_coding	Novel_lncRNA	NW_018746121.1	772318	774272	+	2	1255	198
TCONS_00070815	110633825	LOC110633825	protein_coding	Novel_lncRNA	NW_018746339.1	201212	202884	+	2	637	65
TCONS_00052277	XLOC_027268	XLOC_027268	novel	Novel_lncRNA	NW_018746095.1	148870	149498	-	2	393	68
TCONS_00054887	110669895	LOC110669895	protein_coding	Novel_lncRNA	NW_018746121.1	772318	774272	+	2	1255	198
TCONS_00005213	XLOC_002519	XLOC_002519	novel	Novel_lncRNA	NW_018745706.1	3596854	3598398	-	2	509	43
TCONS_00017976	110655475	LOC110655475	protein_coding	Novel_lncRNA	NW_018745783.1	816777	817747	+	2	459	96
TCONS_00037713	110663232	LOC110663232	protein_coding	Novel_lncRNA	NW_018745942.1	19052	80734	-	3	492	77
TCONS_00037716	110663232	LOC110663232	protein_coding	Novel_lncRNA	NW_018745942.1	19052	80782	-	4	529	77
TCONS_00037717	110663232	LOC110663232	protein_coding	Novel_lncRNA	NW_018745942.1	19052	110189	-	3	496	77
TCONS_00037714	110663232	LOC110663232	protein_coding	Novel_lncRNA	NW_018745942.1	19052	80734	-	4	481	77
TCONS_00037715	110663232	LOC110663232	protein_coding	Novel_lncRNA	NW_018745942.1	19052	80782	-	3	540	77
TCONS_00037718	110663232	LOC110663232	protein_coding	Novel_lncRNA	NW_018745942.1	19052	110190	-	2	497	77
TCONS_00037719	110663232	LOC110663232	protein_coding	Novel_lncRNA	NW_018745942.1	19052	110190	-	4	486	77
TCONS_00106917	XLOC_056060	XLOC_056060	novel	Novel_lncRNA	NW_018747235.1	59745	60829	+	2	926	131
TCONS_00120207	XLOC_063447	XLOC_063447	novel	Novel_lncRNA	NW_018752204.1	38	571	-	2	358	52
TCONS_00033125	110661342	LOC110661342	protein_coding	Novel_lncRNA	NW_018745893.1	1116464	1119402	-	2	2478	774
TCONS_00073237	110634765	LOC110634765	protein_coding	Novel_lncRNA	NW_018746372.1	157197	158147	+	2	735	92
TCONS_00099165	110644771	LOC110644771	protein_coding	Novel_lncRNA	NW_018746897.1	190158	191789	+	3	726	113
TCONS_00091780	110641820	LOC110641820	protein_coding	Novel_lncRNA	NW_018746706.1	310129	314730	-	2	1087	279
TCONS_00004027	110662967	LOC110662967	protein_coding	Novel_lncRNA	NW_018745703.1	1778726	1795692	-	4	953	84
TCONS_00005454	110668752	LOC110668752	protein_coding	Novel_lncRNA	NW_018745708.1	710429	712941	-	3	1833	224
TCONS_00005455	110668752	LOC110668752	protein_coding	Novel_lncRNA	NW_018745708.1	710429	712941	-	2	2386	257
TCONS_00000136	XLOC_000046	XLOC_000046	novel	Novel_lncRNA	NW_018745690.1	682530	684825	+	2	1833	263
TCONS_00000137	XLOC_000046	XLOC_000046	novel	Novel_lncRNA	NW_018745690.1	682659	684825	+	2	1704	263
TCONS_00005453	110668752	LOC110668752	protein_coding	Novel_lncRNA	NW_018745708.1	710429	712883	-	2	1942	257
TCONS_00063366	110673303	LOC110673303	protein_coding	Novel_lncRNA	NW_018746238.1	873	1880	-	5	470	79
TCONS_00106822	110647737	LOC110647737	protein_coding	Novel_lncRNA	NW_018747228.1	82767	83807	+	3	829	56
TCONS_00063364	110673303	LOC110673303	protein_coding	Novel_lncRNA	NW_018746238.1	873	1880	-	5	370	109
TCONS_00063365	110673303	LOC110673303	protein_coding	Novel_lncRNA	NW_018746238.1	873	1880	-	5	477	79
TCONS_00000138	XLOC_000046	XLOC_000046	novel	Novel_lncRNA	NW_018745690.1	682659	684825	+	2	1704	263
TCONS_00063363	110673303	LOC110673303	protein_coding	Novel_lncRNA	NW_018746238.1	873	1880	-	5	363	77
TCONS_00063361	110673303	LOC110673303	protein_coding	Novel_lncRNA	NW_018746238.1	873	1880	-	4	449	79
TCONS_00110748	XLOC_058077	XLOC_058077	novel	Novel_lncRNA	NW_018747514.1	33699	53175	+	4	845	171
TCONS_00110745	XLOC_058077	XLOC_058077	novel	Novel_lncRNA	NW_018747514.1	33683	36314	+	2	678	171
TCONS_00110747	XLOC_058077	XLOC_058077	novel	Novel_lncRNA	NW_018747514.1	33689	53175	+	4	822	163
TCONS_00110746	XLOC_058077	XLOC_058077	novel	Novel_lncRNA	NW_018747514.1	33683	53175	+	2	666	155
TCONS_00043939	XLOC_022945	XLOC_022945	novel	Novel_lncRNA	NW_018746014.1	629780	631779	+	2	270	73
TCONS_00004498	XLOC_002133	XLOC_002133	novel	Novel_lncRNA	NW_018745704.1	2393395	2394939	-	3	1035	64
TCONS_00115157	XLOC_060420	XLOC_060420	novel	Novel_lncRNA	NW_018748080.1	17414	19736	-	3	387	82
TCONS_00115156	XLOC_060420	XLOC_060420	novel	Novel_lncRNA	NW_018748080.1	17414	19732	-	2	319	82
TCONS_00018664	XLOC_009547	XLOC_009547	novel	Novel_lncRNA	NW_018745786.1	2279276	2280764	-	2	203	56
TCONS_00008492	XLOC_004210	XLOC_004210	novel	Novel_lncRNA	NW_018745723.1	20323	22506	-	2	235	57
TCONS_00107774	110648078	LOC110648078	protein_coding	Novel_lncRNA	NW_018747291.1	77716	78094	+	2	295	98
TCONS_00010493	110646025	LOC110646025	protein_coding	Novel_lncRNA	NW_018745736.1	59724	61286	+	3	835	52
TCONS_00088738	110640641	LOC110640641	protein_coding	Novel_lncRNA	NW_018746630.1	232456	237864	+	2	795	95
TCONS_00043809	XLOC_022863	XLOC_022863	novel	Novel_lncRNA	NW_018746010.1	1149087	1151150	-	2	707	107
TCONS_00068549	XLOC_035934	XLOC_035934	novel	Novel_lncRNA	NW_018746311.1	653592	660653	-	2	420	95
TCONS_00068548	XLOC_035934	XLOC_035934	novel	Novel_lncRNA	NW_018746311.1	653592	660492	-	2	232	55
TCONS_00002935	110658183	LOC110658183	protein_coding	Novel_lncRNA	NW_018745701.1	325345	331679	-	3	907	100
TCONS_00048320	110667437	LOC110667437	protein_coding	Novel_lncRNA	NW_018746062.1	3739	5961	+	4	922	104
TCONS_00000261	XLOC_000110	XLOC_000110	novel	Novel_lncRNA	NW_018745690.1	682502	683735	-	2	771	68
TCONS_00031521	110660695	LOC110660695	protein_coding	Novel_lncRNA	NW_018745884.1	11036	12043	+	2	912	119
TCONS_00000263	XLOC_000110	XLOC_000110	novel	Novel_lncRNA	NW_018745690.1	682920	683735	-	2	353	46
TCONS_00074558	XLOC_039208	XLOC_039208	novel	Novel_lncRNA	NW_018746394.1	468009	468629	-	2	461	73
TCONS_00057163	XLOC_029838	XLOC_029838	novel	Novel_lncRNA	NW_018746146.1	636186	636846	+	2	501	62
TCONS_00053194	XLOC_027787	XLOC_027787	novel	Novel_lncRNA	NW_018746108.1	473325	477754	-	4	804	201
TCONS_00053195	XLOC_027787	XLOC_027787	novel	Novel_lncRNA	NW_018746108.1	474397	477740	-	3	742	197
TCONS_00057763	XLOC_030082	XLOC_030082	novel	Novel_lncRNA	NW_018746149.1	942481	947834	-	2	972	59
TCONS_00057762	XLOC_030082	XLOC_030082	novel	Novel_lncRNA	NW_018746149.1	942481	947791	-	4	494	48
TCONS_00087470	110640155	LOC110640155	protein_coding	Novel_lncRNA	NW_018746608.1	263895	265923	+	2	779	56
TCONS_00057768	110670983	LOC110670983	protein_coding	Novel_lncRNA	NW_018746150.1	604006	606994	+	2	2873	502
TCONS_00002642	XLOC_001268	XLOC_001268	novel	Novel_lncRNA	NW_018745700.1	3949418	3950092	-	2	222	73
TCONS_00093791	110642703	LOC110642703	protein_coding	Novel_lncRNA	NW_018746757.1	25235	34191	-	2	927	124
TCONS_00055334	XLOC_028850	XLOC_028850	novel	Novel_lncRNA	NW_018746125.1	870797	877408	+	2	690	127
TCONS_00042974	XLOC_022421	XLOC_022421	novel	Novel_lncRNA	NW_018746004.1	1175607	1176412	-	2	662	76
TCONS_00094789	110643094	LOC110643094	protein_coding	Novel_lncRNA	NW_018746788.1	267966	268770	-	2	714	120
TCONS_00021583	110656782	LOC110656782	protein_coding	Novel_lncRNA	NW_018745803.1	730090	731003	-	2	541	96
TCONS_00053514	110669373	LOC110669373	protein_coding	Novel_lncRNA	NW_018746110.1	242454	243210	+	2	598	85
TCONS_00102730	110646176	LOC110646176	protein_coding	Novel_lncRNA	NW_018747024.1	143508	145265	+	3	275	91
TCONS_00053513	110669373	LOC110669373	protein_coding	Novel_lncRNA	NW_018746110.1	242384	243210	+	2	745	85
TCONS_00077664	110636491	LOC110636491	protein_coding	Novel_lncRNA	NW_018746447.1	109974	116785	+	3	307	61
TCONS_00114682	110650766	LOC110650766	protein_coding	Novel_lncRNA	NW_018747999.1	15895	20777	+	2	478	139
TCONS_00115428	110651081	LOC110651081	protein_coding	Novel_lncRNA	NW_018748146.1	3981	4322	-	2	223	40
TCONS_00017143	XLOC_008784	XLOC_008784	novel	Novel_lncRNA	NW_018745778.1	1196889	1197611	+	2	278	51
TCONS_00017418	110655248	LOC110655248	protein_coding	Novel_lncRNA	NW_018745780.1	1761506	1788069	+	2	246	82
TCONS_00094522	110642975	LOC110642975	protein_coding	Novel_lncRNA	NW_018746779.1	255803	259073	-	2	478	97
TCONS_00006301	XLOC_003071	XLOC_003071	novel	Novel_lncRNA	NW_018745714.1	2375824	2385307	-	2	8134	1088
TCONS_00006300	XLOC_003071	XLOC_003071	novel	Novel_lncRNA	NW_018745714.1	2375824	2385307	-	2	8134	1088
TCONS_00006303	XLOC_003072	XLOC_003072	novel	Novel_lncRNA	NW_018745714.1	2387223	2395313	-	2	3600	287
TCONS_00055203	110669981	LOC110669981	protein_coding	Novel_lncRNA	NW_018746123.1	617107	618056	-	2	291	80
TCONS_00006305	XLOC_003073	XLOC_003073	novel	Novel_lncRNA	NW_018745714.1	2391931	2396347	-	2	557	64
TCONS_00006304	XLOC_003073	XLOC_003073	novel	Novel_lncRNA	NW_018745714.1	2391931	2396347	-	2	557	64
TCONS_00006306	XLOC_003074	XLOC_003074	novel	Novel_lncRNA	NW_018745714.1	2395389	2396003	-	2	502	105
TCONS_00035091	XLOC_018208	XLOC_018208	novel	Novel_lncRNA	NW_018745918.1	1508877	1511090	-	2	646	76
TCONS_00032059	110660910	LOC110660910	protein_coding	Novel_lncRNA	NW_018745886.1	759975	832641	+	2	402	68
TCONS_00036615	XLOC_019034	XLOC_019034	novel	Novel_lncRNA	NW_018745932.1	9931	12970	+	2	464	75
TCONS_00050428	110668269	LOC110668269	protein_coding	Novel_lncRNA	NW_018746078.1	742295	743029	+	2	600	75
TCONS_00092604	XLOC_048580	XLOC_048580	novel	Novel_lncRNA	NW_018746726.1	8940	10361	+	4	650	112
TCONS_00039659	XLOC_020690	XLOC_020690	novel	Novel_lncRNA	NW_018745966.1	605605	606214	+	2	464	50
TCONS_00039652	110664016	LOC110664016	protein_coding	Novel_lncRNA	NW_018745966.1	446454	447531	+	3	658	91
TCONS_00098435	110644486	LOC110644486	protein_coding	Novel_lncRNA	NW_018746879.1	33720	54274	+	7	1631	78
TCONS_00098437	110644486	LOC110644486	protein_coding	Novel_lncRNA	NW_018746879.1	35316	52183	+	9	943	135
TCONS_00028402	XLOC_014678	XLOC_014678	novel	Novel_lncRNA	NW_018745855.1	1203357	1204204	-	2	743	110
TCONS_00071502	XLOC_037542	XLOC_037542	novel	Novel_lncRNA	NW_018746347.1	161358	161762	+	3	209	69
TCONS_00030428	110660249	LOC110660249	protein_coding	Novel_lncRNA	NW_018745872.1	80462	82075	-	2	730	69
TCONS_00030421	110660242	LOC110660242	protein_coding	Novel_lncRNA	NW_018745872.1	25227	37811	-	2	235	44
TCONS_00053847	110669469	LOC110669469	protein_coding	Novel_lncRNA	NW_018746114.1	848807	849877	+	2	571	157
TCONS_00062386	110672891	LOC110672891	protein_coding	Novel_lncRNA	NW_018746226.1	788128	789696	-	2	524	174
TCONS_00025842	XLOC_013232	XLOC_013232	novel	Novel_lncRNA	NW_018745837.1	1153972	1154925	-	2	294	97
TCONS_00037811	XLOC_019697	XLOC_019697	novel	Novel_lncRNA	NW_018745944.1	7609	12512	+	2	506	71
TCONS_00037810	XLOC_019697	XLOC_019697	novel	Novel_lncRNA	NW_018745944.1	7323	12512	+	3	474	71
TCONS_00106107	110647485	LOC110647485	protein_coding	Novel_lncRNA	NW_018747191.1	48386	49168	-	2	703	213
TCONS_00090575	XLOC_047456	XLOC_047456	novel	Novel_lncRNA	NW_018746669.1	165364	167603	-	2	233	77
TCONS_00083964	XLOC_044007	XLOC_044007	novel	Novel_lncRNA	NW_018746542.1	180365	184971	-	3	518	72
TCONS_00083965	XLOC_044008	XLOC_044008	novel	Novel_lncRNA	NW_018746542.1	181803	182285	-	2	395	65
TCONS_00083962	XLOC_044007	XLOC_044007	novel	Novel_lncRNA	NW_018746542.1	179481	184930	-	3	518	81
TCONS_00083963	XLOC_044007	XLOC_044007	novel	Novel_lncRNA	NW_018746542.1	180365	184971	-	3	593	66
TCONS_00092548	110642197	LOC110642197	protein_coding	Novel_lncRNA	NW_018746724.1	112577	125114	+	3	266	81
TCONS_00066266	110631980	LOC110631980	protein_coding	Novel_lncRNA	NW_018746272.1	459805	462042	+	2	734	88
TCONS_00066267	110631980	LOC110631980	protein_coding	Novel_lncRNA	NW_018746272.1	459961	463866	+	2	531	79
TCONS_00113297	110650269	LOC110650269	protein_coding	Novel_lncRNA	NW_018747815.1	26508	30663	-	2	856	128
TCONS_00044113	110665745	LOC110665745	protein_coding	Novel_lncRNA	NW_018746016.1	62660	63970	+	2	429	78
TCONS_00091552	110641733	LOC110641733	protein_coding	Novel_lncRNA	NW_018746701.1	262691	265074	+	3	812	96
TCONS_00069954	110633483	LOC110633483	protein_coding	Novel_lncRNA	NW_018746327.1	594055	596872	+	2	322	107
TCONS_00036384	110662667	LOC110662667	protein_coding	Novel_lncRNA	NW_018745930.1	533365	534305	-	2	641	109
TCONS_00036385	110662667	LOC110662667	protein_coding	Novel_lncRNA	NW_018745930.1	533365	534594	-	2	508	104
TCONS_00084395	XLOC_044225	XLOC_044225	novel	Novel_lncRNA	NW_018746551.1	317302	318110	-	2	389	74
TCONS_00116237	110651386	LOC110651386	protein_coding	Novel_lncRNA	NW_018748325.1	159	949	+	2	575	91
TCONS_00069007	110633058	LOC110633058	protein_coding	Novel_lncRNA	NW_018746314.1	193740	195056	-	2	350	69
TCONS_00015036	XLOC_007626	XLOC_007626	novel	Novel_lncRNA	NW_018745761.1	130405	132902	+	2	1355	81
TCONS_00015035	XLOC_007626	XLOC_007626	novel	Novel_lncRNA	NW_018745761.1	130393	132902	+	2	1382	86
TCONS_00015521	XLOC_007893	XLOC_007893	novel	Novel_lncRNA	NW_018745764.1	1469502	1471098	+	2	631	85
TCONS_00108751	XLOC_056997	XLOC_056997	novel	Novel_lncRNA	NW_018747359.1	69435	71007	+	2	588	69
TCONS_00026121	XLOC_013374	XLOC_013374	novel	Novel_lncRNA	NW_018745839.1	649025	651758	-	2	810	73
TCONS_00026120	XLOC_013374	XLOC_013374	novel	Novel_lncRNA	NW_018745839.1	649025	651481	-	2	820	106
TCONS_00019286	110655951	LOC110655951	protein_coding	Novel_lncRNA	NW_018745789.1	2264324	2264723	-	2	325	91
TCONS_00049203	110667747	LOC110667747	protein_coding	Novel_lncRNA	NW_018746067.1	1127279	1140137	-	5	414	80
TCONS_00049205	110667747	LOC110667747	protein_coding	Novel_lncRNA	NW_018746067.1	1127279	1140155	-	5	382	92
TCONS_00049204	110667747	LOC110667747	protein_coding	Novel_lncRNA	NW_018746067.1	1127279	1140138	-	5	365	86
TCONS_00000128	110653665	LOC110653665	protein_coding	Novel_lncRNA	NW_018745690.1	445538	451551	+	2	843	66
TCONS_00116344	110651420	LOC110651420	protein_coding	Novel_lncRNA	NW_018748346.1	3330	5096	+	2	1687	369
TCONS_00049537	XLOC_025907	XLOC_025907	novel	Novel_lncRNA	NW_018746073.1	925611	927545	-	2	611	113
TCONS_00011281	110648719	LOC110648719	protein_coding	Novel_lncRNA	NW_018745738.1	2893861	2894809	-	3	527	73
TCONS_00068440	110632896	LOC110632896	protein_coding	Novel_lncRNA	NW_018746310.1	675282	678141	+	2	369	122
TCONS_00068441	110632896	LOC110632896	protein_coding	Novel_lncRNA	NW_018746310.1	675282	678141	+	2	369	122
TCONS_00024870	110658003	LOC110658003	protein_coding	Novel_lncRNA	NW_018745830.1	142858	145715	-	3	591	75
TCONS_00021215	XLOC_010882	XLOC_010882	novel	Novel_lncRNA	NW_018745802.1	2140378	2141700	+	2	438	85
TCONS_00052077	110668827	LOC110668827	protein_coding	Novel_lncRNA	NW_018746093.1	545567	548860	+	2	3216	542
TCONS_00033642	XLOC_017448	XLOC_017448	novel	Novel_lncRNA	NW_018745902.1	1402106	1405404	+	3	301	49
TCONS_00120302	XLOC_063536	XLOC_063536	novel	Novel_lncRNA	NW_018752848.1	435	937	+	2	403	134
TCONS_00120303	XLOC_063537	XLOC_063537	novel	Novel_lncRNA	NW_018752848.1	596	937	-	2	242	80
TCONS_00004004	XLOC_001914	XLOC_001914	novel	Novel_lncRNA	NW_018745703.1	1626157	1636911	-	2	209	36
TCONS_00069820	110633424	LOC110633424	protein_coding	Novel_lncRNA	NW_018746325.1	181024	181925	-	4	534	81
TCONS_00029584	110659948	LOC110659948	protein_coding	Novel_lncRNA	NW_018745866.1	1736569	1738152	-	2	615	86
TCONS_00004776	110666631	LOC110666631	protein_coding	Novel_lncRNA	NW_018745705.1	324470	369317	-	2	441	80
TCONS_00077697	110636491	LOC110636491	protein_coding	Novel_lncRNA	NW_018746447.1	96415	116892	-	5	1359	77
TCONS_00077696	110636491	LOC110636491	protein_coding	Novel_lncRNA	NW_018746447.1	96415	116892	-	4	1358	77
TCONS_00077695	110636491	LOC110636491	protein_coding	Novel_lncRNA	NW_018746447.1	96415	110241	-	3	891	77
TCONS_00105825	110647385	LOC110647385	protein_coding	Novel_lncRNA	NW_018747175.1	106396	107739	+	2	1223	218
TCONS_00008048	110635477	LOC110635477	protein_coding	Novel_lncRNA	NW_018745720.1	1422356	1427050	-	3	721	170
TCONS_00067896	110632685	LOC110632685	protein_coding	Novel_lncRNA	NW_018746303.1	338667	343920	-	2	501	69
TCONS_00067897	110632685	LOC110632685	protein_coding	Novel_lncRNA	NW_018746303.1	338667	343920	-	3	593	55
TCONS_00003658	110661153	LOC110661153	protein_coding	Novel_lncRNA	NW_018745702.1	2623979	2629134	-	5	3943	351
TCONS_00003659	110661153	LOC110661153	protein_coding	Novel_lncRNA	NW_018745702.1	2624166	2629134	-	4	3919	347
TCONS_00003657	110661120	LOC110661120	protein_coding	Novel_lncRNA	NW_018745702.1	2611719	2613248	-	2	528	64
TCONS_00087469	110640155	LOC110640155	protein_coding	Novel_lncRNA	NW_018746608.1	263895	265923	+	2	1032	103
TCONS_00053217	110669272	LOC110669272	protein_coding	Novel_lncRNA	NW_018746108.1	649417	650002	-	2	492	51
TCONS_00099442	110644880	LOC110644880	protein_coding	Novel_lncRNA	NW_018746906.1	46920	48444	+	2	355	75
TCONS_00100231	110645169	LOC110645169	protein_coding	Novel_lncRNA	NW_018746932.1	46550	49314	+	3	982	137
TCONS_00002659	110658150	LOC110658150	protein_coding	Novel_lncRNA	NW_018745701.1	280082	281995	+	4	590	172
TCONS_00100233	XLOC_052524	XLOC_052524	novel	Novel_lncRNA	NW_018746932.1	54212	55120	+	2	817	73
TCONS_00114850	110650843	LOC110650843	protein_coding	Novel_lncRNA	NW_018748030.1	5615	7837	-	4	572	61
TCONS_00058245	110671169	LOC110671169	protein_coding	Novel_lncRNA	NW_018746157.1	625000	632563	+	2	942	313
TCONS_00053438	110669335	LOC110669335	protein_coding	Novel_lncRNA	NW_018746109.1	183477	185320	-	3	384	79
TCONS_00068977	110633067	LOC110633067	protein_coding	Novel_lncRNA	NW_018746314.1	31094	32227	-	2	886	294
TCONS_00023846	110657616	LOC110657616	protein_coding	Novel_lncRNA	NW_018745824.1	436730	438286	-	3	590	73
TCONS_00031723	110660709	LOC110660709	protein_coding	Novel_lncRNA	NW_018745884.1	208629	209854	-	3	565	71
TCONS_00031724	110660709	LOC110660709	protein_coding	Novel_lncRNA	NW_018745884.1	208629	209854	-	3	990	74
TCONS_00089709	110640953	LOC110640953	protein_coding	Novel_lncRNA	NW_018746646.1	205738	237353	-	3	630	74
TCONS_00081047	110637691	LOC110637691	protein_coding	Novel_lncRNA	NW_018746496.1	30937	31584	-	2	293	93
TCONS_00071197	110633952	LOC110633952	protein_coding	Novel_lncRNA	NW_018746343.1	63197	67848	+	2	915	75
TCONS_00114453	XLOC_060064	XLOC_060064	novel	Novel_lncRNA	NW_018747974.1	21135	22610	-	2	337	61
TCONS_00114452	XLOC_060064	XLOC_060064	novel	Novel_lncRNA	NW_018747974.1	21135	22587	-	2	272	47
TCONS_00062917	110673103	LOC110673103	protein_coding	Novel_lncRNA	NW_018746233.1	699308	706453	-	3	1246	115
TCONS_00105319	110647182	LOC110647182	protein_coding	Novel_lncRNA	NW_018747149.1	22552	23458	-	3	295	94
TCONS_00094247	XLOC_049483	XLOC_049483	novel	Novel_lncRNA	NW_018746769.1	269614	270595	-	2	525	59
TCONS_00058332	110671222	LOC110671222	protein_coding	Novel_lncRNA	NW_018746159.1	29469	33119	-	2	330	55
TCONS_00075747	XLOC_039832	XLOC_039832	novel	Novel_lncRNA	NW_018746419.1	555325	556328	+	3	315	68
TCONS_00032044	XLOC_016542	XLOC_016542	novel	Novel_lncRNA	NW_018745886.1	617552	622211	+	2	420	102
TCONS_00094089	110642819	LOC110642819	protein_coding	Novel_lncRNA	NW_018746767.1	247223	250263	+	3	820	157
TCONS_00075741	110635745	LOC110635745	protein_coding	Novel_lncRNA	NW_018746419.1	537159	538976	+	2	878	58
TCONS_00094087	110642819	LOC110642819	protein_coding	Novel_lncRNA	NW_018746767.1	247135	249341	+	3	1175	157
TCONS_00043224	110665436	LOC110665436	protein_coding	Novel_lncRNA	NW_018746008.1	949158	956222	+	2	496	83
TCONS_00002329	110656562	LOC110656562	protein_coding	Novel_lncRNA	NW_018745698.1	100957	101966	-	2	865	113
TCONS_00040939	XLOC_021370	XLOC_021370	novel	Novel_lncRNA	NW_018745986.1	1083120	1084788	+	2	890	220
TCONS_00113077	110650201	LOC110650201	protein_coding	Novel_lncRNA	NW_018747788.1	940	3825	+	3	1537	138
TCONS_00069413	110633287	LOC110633287	protein_coding	Novel_lncRNA	NW_018746320.1	38030	40266	+	2	2109	226
TCONS_00061807	110672677	LOC110672677	protein_coding	Novel_lncRNA	NW_018746220.1	89823	90951	+	2	921	202
TCONS_00067256	110632387	LOC110632387	protein_coding	Novel_lncRNA	NW_018746284.1	111211	145720	-	4	524	92
TCONS_00031996	XLOC_016520	XLOC_016520	novel	Novel_lncRNA	NW_018745885.1	368708	369369	-	2	218	66
TCONS_00034572	110661947	LOC110661947	protein_coding	Novel_lncRNA	NW_018745910.1	303077	303934	-	2	624	72
TCONS_00095758	110643462	LOC110643462	protein_coding	Novel_lncRNA	NW_018746808.1	12884	14394	+	2	319	72
TCONS_00039660	XLOC_020690	XLOC_020690	novel	Novel_lncRNA	NW_018745966.1	605609	606214	+	2	454	53
TCONS_00012075	110650860	LOC110650860	protein_coding	Novel_lncRNA	NW_018745742.1	2235678	2238857	-	2	347	115
TCONS_00074803	XLOC_039360	XLOC_039360	novel	Novel_lncRNA	NW_018746403.1	745	13317	+	4	397	132
TCONS_00101584	110645700	LOC110645700	protein_coding	Novel_lncRNA	NW_018746977.1	174358	175141	-	2	518	70
TCONS_00106028	110647453	LOC110647453	protein_coding	Novel_lncRNA	NW_018747187.1	11733	12586	-	2	219	70
TCONS_00006206	110671955	LOC110671955	protein_coding	Novel_lncRNA	NW_018745714.1	2217765	2219415	+	2	350	86
TCONS_00013478	110653636	LOC110653636	protein_coding	Novel_lncRNA	NW_018745750.1	1482112	1485277	-	2	641	72
TCONS_00036773	110662862	LOC110662862	protein_coding	Novel_lncRNA	NW_018745934.1	94478	95461	+	2	788	135
TCONS_00021978	110656976	LOC110656976	protein_coding	Novel_lncRNA	NW_018745807.1	62453	79146	+	3	309	103
TCONS_00067415	110632468	LOC110632468	protein_coding	Novel_lncRNA	NW_018746291.1	3836	6627	-	2	754	65
TCONS_00095111	110643217	LOC110643217	protein_coding	Novel_lncRNA	NW_018746793.1	205232	208531	-	2	305	71
TCONS_00099336	110644825	LOC110644825	protein_coding	Novel_lncRNA	NW_018746902.1	39913	41014	-	2	281	81
TCONS_00010810	110646368	LOC110646368	protein_coding	Novel_lncRNA	NW_018745736.1	453084	453793	-	2	641	105
TCONS_00064614	110673899	LOC110673899	protein_coding	Novel_lncRNA	NW_018746254.1	205707	206610	-	2	496	103
TCONS_00067090	110632286	LOC110632286	protein_coding	Novel_lncRNA	NW_018746281.1	652267	654024	-	2	628	136
TCONS_00067091	110632286	LOC110632286	protein_coding	Novel_lncRNA	NW_018746281.1	652267	654024	-	2	623	136
TCONS_00085258	XLOC_044685	XLOC_044685	novel	Novel_lncRNA	NW_018746567.1	276535	278955	+	4	695	84
TCONS_00001797	XLOC_000819	XLOC_000819	novel	Novel_lncRNA	NW_018745696.1	1571148	1575387	-	2	2458	84
TCONS_00001796	XLOC_000819	XLOC_000819	novel	Novel_lncRNA	NW_018745696.1	1571148	1575381	-	3	2221	84
TCONS_00085255	XLOC_044685	XLOC_044685	novel	Novel_lncRNA	NW_018746567.1	276517	278955	+	4	696	91
TCONS_00082102	XLOC_043091	XLOC_043091	novel	Novel_lncRNA	NW_018746512.1	156689	157323	-	2	428	112

## Sheet: Table S4
Table S4 Summary of 122 lncRNA-mRNA pairs in cis-acting regulatory relationship.
No	lncRNA_id	target_gene	chromosome	lncRNA_Strand	distance/bp	upstream/downstream	gene_start_position	gene_end_position	lncRNA_start_position	lncRNA_end_position	Gene_IDs	mRNA_ID	Gene_description	Gene_Strand	up_down	lncRNA SRJCs_FPKM	lncRNA DCs_FPKM	Gene SRJCs_FPKM	Gene DCs_FPKM	Pearson_correlation	HbJs_vs_HbMs.lncRNA log2FoldChange	lncRNA pvalue	HbJs_vs_HbMs.mRNA log2FoldChange	mRNA pvalue
1	TCONS_00002744	110658610	NW_018745701.1	+	51222	upstream	691043	694636	624268	639821	LOC110658610	XM_021816292.1	selenoprotein H-like	+	down	0	0.118051	46.9358	70.8947	-0.989214	-9.22726	0.0266764	-0.476864	0.0335909
2	TCONS_00003351	110661688	NW_018745702.1	+	-4924	sense	3187618	3192542	3087909	3195357	LOC110661688	XM_021820394.1	uncharacterized protein LOC110661688 isoform X2||uncharacterized LOC110661688%2C transcript variant X1||uncharacterized LOC110661688%2C transcript variant X2||uncharacterized protein LOC110661688 isoform X1||uncharacterized LOC110661688%2C transcript variant X5||uncharacterized LOC110661688%2C transcript variant X4||uncharacterized LOC110661688%2C transcript variant X3	+	up	0.216101	0	0.242037	0.0253507	0.97161	12.977	5.57472e-06	3.2304	0.00136984
3	TCONS_00003351	110661786	NW_018745702.1	-	70199	downstream	3081890	3086248	3010657	3011691	LOC110661786	XM_021820547.1	sulfhydryl oxidase 2-like	-	up	0.216101	0	0.120881	0	0.97161	12.977	5.57472e-06	7.59394	9.22e-06
4	TCONS_00003659	110661282	NW_018745702.1	-	56162	upstream	2696380	2701524	2638032	2640218	LOC110661282	XM_021819878.1	probable protein arginine N-methyltransferase 6%2C transcript variant X1||probable protein arginine N-methyltransferase 6%2C transcript variant X2||probable protein arginine N-methyltransferase 6	+	up	0.752179	0	0.0225867	0	0.989128	10.3605	0.000111947	5.46911	0.0185846
5	TCONS_00003846	110662878	NW_018745703.1	+	87020	downstream	1724115	1732104	1634586	1637095	LOC110662878	XM_021822035.1	protein WVD2-like 7||protein WVD2-like 7%2C transcript variant X2||protein WVD2-like 7%2C transcript variant X1	-	down	1.80609	0.161653	0.0381107	0.173565	-0.968499	3.57999	0.0126095	-2.04936	0.00724123
5	TCONS_00003846	110662869	NW_018745703.1	+	85197	upstream	1722292	1723073	1634586	1637095	LOC110662869	XM_021822015.1	proline-rich antigen-like||uncharacterized protein LOC110662869	+	up	1.80609	0.161653	4.99095	2.26625	-0.968499	3.57999	0.0126095	1.2166	0.0156106
7	TCONS_00006817	110673704	NW_018745715.1	-	12366	downstream	3462460	3463509	3448762	3450094	3463509	XM_021836866.1	ethylene-responsive transcription factor ERF022-like	-	up	0.385928	0.0190497	1.50466	3.7521	0.9608	3.98381	0.109222	-1.14964	0.0476504
8	TCONS_00008162	110636141	NW_018745720.1	-	982	upstream	2826896	2828170	2825286	2825914	LOC110636141	XM_021785699.1	mitochondrial uncoupling protein 5-like	+	up	0	0.396074	0.00560367	0	0.963674	-7.32084	0.0165158	9.79432	0.000854015
9	TCONS_00009607	110641600	NW_018745730.1	-	91340	upstream	969	6537	97877	102268	LOC110641600	XM_021793386.1	uncharacterized protein LOC110641600 isoform X2||uncharacterized protein LOC110641600 isoform X1||uncharacterized LOC110641600%2C transcript variant X7||uncharacterized LOC110641600%2C transcript variant X3||uncharacterized LOC110641600%2C transcript variant X4||uncharacterized LOC110641600%2C transcript variant X6||uncharacterized LOC110641600%2C transcript variant X5||uncharacterized protein LO…	-	up	0	0.353569	1.18144	0.605304	0.961237	-8.91235	0.0379148	0.858179	0.0122566
10	TCONS_00013483	110653635	NW_018745750.1	-	4201	upstream	1472688	1478933	1483135	1485261	LOC110653635	XM_021809360.1	formin-like protein 5%2C transcript variant X2||formin-like protein 5 isoform X2||formin-like protein 5 isoform X1||formin-like protein 5%2C transcript variant X1	-	up	0	0.380218	5.54528	4.11434	0.994036	-8.00664	0.00901854	0.527916	0.0377924
11	TCONS_00020131	110656222	NW_018745794.1	-	76363	downstream	107485	112633	188997	250040	LOC110656222	XM_021812844.1	3-phosphoshikimate 1-carboxyvinyltransferase 2	+	down	194.432	50.6423	11.934	18.0628	-0.964146	2.05252	0.00157051	-0.488991	0.0172253
12	TCONS_00020131	110656235	NW_018745794.1	-	-4679	sense	214502	219190	188997	250040	LOC110656235	XM_021812870.1	glutathione S-transferase 2-like%2C transcript variant X1||glutathione S-transferase 2-like isoform X4||glutathione S-transferase 2-like isoform X2||glutathione S-transferase 2-like%2C transcript variant X4||glutathione S-transferase zeta class-like isoform X3||glutathione S-transferase 2-like%2C transcript variant X2||glutathione S-transferase 2-like%2C transcript variant X3||glutathione S-trans…	-	up	194.432	50.6423	203.508	59.3909	-0.964146	2.05252	0.00157051	1.75526	3.16e-07
13	TCONS_00023085	110657341	NW_018745816.1	+	64482	downstream	417384	420139	484622	485384	LOC110657341	XM_021814509.1	serine/arginine-rich splicing factor RSZ22A-like isoform X1||serine/arginine-rich splicing factor RSZ22A-like%2C transcript variant X1||serine/arginine-rich splicing factor RSZ22A-like isoform X2||serine/arginine-rich splicing factor RSZ22A-like%2C transcript variant X3||serine/arginine-rich splicing factor RSZ22A-like%2C transcript variant X2	+	down	0.0206873	0.736663	22.8384	48.2326	0.966202	-4.82932	0.0329083	-0.83687	0.0287244
14	TCONS_00023086	110657341	NW_018745816.1	+	64482	downstream	417384	420139	484622	485384	LOC110657341	XM_021814509.1	serine/arginine-rich splicing factor RSZ22A-like isoform X1||serine/arginine-rich splicing factor RSZ22A-like%2C transcript variant X1||serine/arginine-rich splicing factor RSZ22A-like isoform X2||serine/arginine-rich splicing factor RSZ22A-like%2C transcript variant X3||serine/arginine-rich splicing factor RSZ22A-like%2C transcript variant X2	+	down	1.15335	0	22.8384	48.2326	1	10.7322	0.00691998	-0.83687	0.0287244
15	TCONS_00023828	110657646	NW_018745824.1	+	4546	upstream	1900596	1902117	1888497	1896050	1902117	XM_021814952.1	probable WRKY transcription factor 70	+	down	0	0.254066	2.7365	7.6262	-0.978253	-9.22304	0.0301719	-1.38129	0.00565909
16	TCONS_00030421	110660241	NW_018745872.1	-	58069	upstream	18398	22392	80462	82075	LOC110660241	XM_021818472.1	very-long-chain (3R)-3-hydroxyacyl-CoA dehydratase 2	-	down	0.379356	0	0.901979	1.8235	-0.962754	10.7254	1.69921e-05	-0.913006	0.0272582
17	TCONS_00030750	110660381	NW_018745877.1	-	37103	upstream	1188208	1191055	1228159	1228636	LOC110660381	XM_021818685.1	coatomer subunit beta'-3-like	-	down	6.83615	0	11.1705	20.7438	0.979888	10.0602	0.00251691	-0.793662	0.00274541
18	TCONS_00034250	110661858	NW_018745906.1	+	19436	upstream	842763	847083	816814	823327	LOC110661858	XM_021820656.1	asparagine synthetase [glutamine-hydrolyzing] 1	+	down	0.473609	0	0.157277	0.706327	1	9.99672	0.0152515	-2.0538	0.0121832
19	TCONS_00036200	110662583	NW_018745928.1	-	88277	upstream	1042780	1048664	1136941	1143707	LOC110662583	XM_021821595.1	protein tesmin/TSO1-like CXC 3%2C transcript variant X2||protein tesmin/TSO1-like CXC 3%2C transcript variant X1||protein tesmin/TSO1-like CXC 3 isoform X1||protein tesmin/TSO1-like CXC 3 isoform X2||protein tesmin/TSO1-like CXC 3 isoform X3||protein tesmin/TSO1-like CXC 3%2C transcript variant X3	-	up	0.065905	5.0251	0.42638	0.00727833	0.974683	-6.18054	0.000347533	6.14405	8.47e-12
20	TCONS_00036869	110662903	NW_018745934.1	+	25436	upstream	954976	1055969	924120	929540	LOC110662903	XM_021822057.1	disease resistance protein TAO1-like%2C transcript variant X2||disease resistance protein TAO1-like%2C transcript variant X12||disease resistance protein TAO1-like%2C transcript variant X6||disease resistance protein TAO1-like%2C transcript variant X9||disease resistance protein TAO1-like%2C transcript variant X8||disease resistance protein TAO1-like%2C transcript variant X14||disease resistance …	+	up	1.44491	0.597826	1.51627	0.738803	0.971242	1.39301	0.0152361	0.741426	0.00331693
21	TCONS_00037715	110663197	NW_018745942.1	+	57922	downstream	19012	20666	78589	79154	LOC110663197	XM_021822446.1	protease inhibitor HPI isoform X2||protease inhibitor HPI%2C transcript variant X2||protease inhibitor HPI isoform X1||protease inhibitor HPI%2C transcript variant X1	+	up	165.116	35.5758	6001.88	3392.36	0.950248	2.38942	0.000643475	0.73864	0.00218822
22	TCONS_00037718	110663197	NW_018745942.1	+	57922	downstream	19012	20666	78589	79154	LOC110663197	XM_021822446.1	protease inhibitor HPI isoform X2||protease inhibitor HPI%2C transcript variant X2||protease inhibitor HPI isoform X1||protease inhibitor HPI%2C transcript variant X1	+	up	31.1592	12.106	6001.88	3392.36	-0.967124	1.5025	0.00811866	0.73864	0.00218822
23	TCONS_00039379	110663909	NW_018745965.1	+	89687	downstream	301519	306085	210406	211832	LOC110663909	XM_021823387.1	probable RNA helicase SDE3 isoform X1||probable RNA helicase SDE3 isoform X2||probable RNA helicase SDE3%2C transcript variant X3||probable RNA helicase SDE3%2C transcript variant X8||probable RNA helicase SDE3%2C transcript variant X9||probable RNA helicase SDE3%2C transcript variant X5||probable RNA helicase SDE3%2C transcript variant X6||probable RNA helicase SDE3%2C transcript variant X1||pro…	-	up	7.39861	2.57753	143.676	68.7986	-0.975785	1.63611	0.0112949	1.18663	4.04e-05
24	TCONS_00039379	110663911	NW_018745965.1	+	85025	upstream	296857	301034	210406	211832	LOC110663911	XM_021823397.1	WAT1-related protein At1g25270-like%2C transcript variant X1||WAT1-related protein At1g25270-like%2C transcript variant X3||WAT1-related protein At1g25270-like%2C transcript variant X2||WAT1-related protein At1g25270-like isoform X2||WAT1-related protein At1g25270-like isoform X1	+	down	7.39861	2.57753	63.399	99.6877	-0.975785	1.63611	0.0112949	-0.535294	0.018884
25	TCONS_00039379	110663913	NW_018745965.1	+	-4349	antisense	420307	433797	301510	424656	LOC110663913	XM_021823400.1	probable RNA helicase SDE3	-	up	7.39861	2.57753	30.1429	16.4597	-0.975785	1.63611	0.0112949	1.57106	4.03e-05
26	TCONS_00042974	110665291	NW_018746004.1	-	38624	downstream	1215036	1219340	1175607	1176412	LOC110665291	XM_021825350.1	26S proteasome non-ATPase regulatory subunit 6 homolog	-	down	0.516191	0	48.5148	73.7482	-0.970357	7.22363	0.0169143	-0.496921	0.0269289
27	TCONS_00050504	110668306	NW_018746078.1	-	14740	upstream	157768	159081	173822	174954	159081	XM_021829499.1	transcription factor bHLH162-like	-	up	0.812336	0.37638	0.08389	0.508663	0.982327	1.27521	0.533141	-2.41383	0.0498877
28	TCONS_00050507	110668306	NW_018746078.1	-	15084	upstream	157768	159081	174166	174839	159081	XM_021829499.1	transcription factor bHLH162-like	-	up	0.443121	0.0545987	0.08389	0.508663	0.982327	2.86117	0.278318	-2.41383	0.0498877
29	TCONS_00051371	110668586	NW_018746088.1	+	-2173	antisense	456636	458809	430750	461259	LOC110668586	XM_021829910.1	protein SRG1-like	-	up	7.76509	1.71651	8.77479	1.84339	-0.997135	2.29881	0.000802825	2.28653	1.24e-07
30	TCONS_00053610	110669418	NW_018746112.1	+	97636	downstream	165897	167684	66427	68261	LOC110669418	XM_021831085.1	transcription factor bHLH147-like	-	up	0.014463	1.27382	9.74021	6.79613	0.969109	-5.76326	0.0170866	0.61257	0.0406076
31	TCONS_00054890	110669892	NW_018746121.1	+	93158	upstream	669492	679159	772318	774272	679159	XM_021831747.1	glutathione reductase%2C cytosolic	-	up	2.34865	1.34345	27.3216	44.4189	-0.95755	0.947255	0.450581	-0.577792	0.0119764
32	TCONS_00064874	110673945	NW_018746255.1	+	57250	downstream	436624	443980	501231	506335	LOC110673945	XM_021837192.1	putative E3 ubiquitin-protein ligase LIN-1 isoform X2||putative E3 ubiquitin-protein ligase LIN-1 isoform X1||putative E3 ubiquitin-protein ligase LIN-1%2C transcript variant X2||putative E3 ubiquitin-protein ligase LIN-1%2C transcript variant X1	+	up	0.754054	0	0.763093	0.00909033	1	9.64914	0.020891	4.97331	0.00206012
33	TCONS_00065240	110631668	NW_018746263.1	+	-18548	sense	146149	164697	84338	351004	LOC110631668	XM_021779580.1	high affinity nitrate transporter 2.5-like%2C transcript variant X2||high affinity nitrate transporter 2.5-like%2C transcript variant X1||high affinity nitrate transporter 2.5-like isoform X2||high affinity nitrate transporter 2.5-like isoform X1	+	down	0.362802	0	0	0.0125037	0.966247	15.1169	5.9114e-08	-6.07939	0.0394269
34	TCONS_00065240	110631631	NW_018746263.1	+	94358	downstream	445362	449862	84338	351004	LOC110631631	XM_021779529.1	CRS2-associated factor 2%2C chloroplastic-like	-	up	0.362802	0	12.1004	6.51527	0.966247	15.1169	5.9114e-08	0.980717	0.00825873
35	TCONS_00068413	110632893	NW_018746310.1	+	89045	downstream	186182	188295	94894	97137	LOC110632893	XM_021781264.1	probable E3 ubiquitin-protein ligase bre1	-	up	13.9892	5.72843	13.9892	5.74735	-0.968751	1.3937	0.0438653	1.38542	0.00298857
36	TCONS_00068548	110632907	NW_018746311.1	-	54694	upstream	666744	675875	606284	612050	LOC110632907	XM_021781281.1	DExH-box ATP-dependent RNA helicase DExH3-like	+	up	0	0.167562	0.908417	0.41011	-0.989214	-8.56258	0.0436753	1.25234	0.00185234
37	TCONS_00068549	110632907	NW_018746311.1	-	54694	upstream	666744	675875	606284	612050	LOC110632907	XM_021781281.1	DExH-box ATP-dependent RNA helicase DExH3-like	+	up	0	0.18857	0.908417	0.41011	0.953438	-8.71158	0.0233014	1.25234	0.00185234
38	TCONS_00069336	110633247	NW_018746319.1	+	2144	upstream	313855	314508	316653	317776	314508	XM_021781752.1	glutaredoxin-C9-like	-	up	0	0.139401	7.34202	19.0924	-0.972803	-5.71492	0.208263	-1.26034	0.00510485
39	TCONS_00069818	110633433	NW_018746325.1	-	86953	downstream	92247	93131	180085	181925	93131	XM_021782028.1	auxin-responsive protein SAUR50-like	+	up	0.238909	0.503609	0.22493	0	0.992726	-0.923714	0.602572	6.12034	0.00549677
40	TCONS_00078746	110636900	NW_018746468.1	+	-482	antisense	481944	484991	484493	520395	LOC110636900	XM_021786784.1	protein DETOXIFICATION 24-like%2C transcript variant X3||protein DETOXIFICATION 24-like%2C transcript variant X1||protein DETOXIFICATION 24-like isoform X5||protein DETOXIFICATION 24-like isoform X4||protein DETOXIFICATION 24-like%2C transcript variant X4||protein DETOXIFICATION 24-like isoform X1||protein DETOXIFICATION 24-like isoform X2||protein DETOXIFICATION 24-like%2C transcript variant X5|…	-	up	0.161007	0	0.200509	0.0149183	-0.968497	11.1431	0.00471678	7.11192	0.000778739
41	TCONS_00082274	110638157	NW_018746513.1	-	5841	downstream	178821	214560	220402	223576	LOC110638157	XM_021788609.1	MADS-box protein FLOWERING LOCUS C-like%2C transcript variant X1||MADS-box protein FLOWERING LOCUS C-like isoform X1||truncated transcription factor CAULIFLOWER A-like isoform X2||MADS-box protein FLOWERING LOCUS C-like%2C transcript variant X3||MADS-box protein FLOWERING LOCUS C-like isoform X3||MADS-box protein FLOWERING LOCUS C-like%2C transcript variant X2	+	down	0.00714467	0.586721	0.720207	3.53535	0.964858	-6.09311	0.00908643	-2.17728	3.86e-15
42	TCONS_00082274	110638184	NW_018746513.1	-	68222	downstream	148129	152179	220402	223576	LOC110638184	XM_021788648.1	squamosa promoter-binding-like protein 16||squamosa promoter-binding-like protein 16%2C transcript variant X3||squamosa promoter-binding-like protein 16%2C transcript variant X1||squamosa promoter-binding-like protein 16%2C transcript variant X2	+	up	0.00714467	0.586721	2.07028	1.34773	0.964858	-6.09311	0.00908643	0.734294	0.0430122
43	TCONS_00082274	110638140	NW_018746513.1	-	77120	upstream	300696	305903	220402	223576	LOC110638140	XR_002491628.1	squamosa promoter-binding-like protein 2||squamosa promoter-binding-like protein 2%2C transcript variant X3||squamosa promoter-binding-like protein 2%2C transcript variant X2||squamosa promoter-binding-like protein 2%2C transcript variant X1	+	down	0.00714467	0.586721	0	0.019335	0.964858	-6.09311	0.00908643	-5.19325	0.0253654
44	TCONS_00087897	110640321	NW_018746616.1	-	52109	upstream	56391	60809	3920	4282	60809	XM_021791585.1	sugar carrier protein C%2C transcript variant X2	+	down	0.0442777	0.26263	58.9291	96.085	0.952896	-2.1493	0.557507	-0.604516	0.0102512
45	TCONS_00089652	110640962	NW_018746646.1	+	61707	downstream	279419	283518	216011	217712	LOC110640962	XM_021792538.1	26S proteasome non-ATPase regulatory subunit 7 homolog A	-	down	6.0876	0.654945	21.8536	43.7064	0.99824	3.31478	0.00721887	-0.885889	5.34e-05
46	TCONS_00089652	110640954	NW_018746646.1	+	-1702	antisense	147441	239706	216011	217712	LOC110640954	XM_021792520.1	probable signal peptidase complex subunit 2	-	up	6.0876	0.654945	56.2192	30.7409	0.99824	3.31478	0.00721887	0.476136	0.0453807
47	TCONS_00089655	110640962	NW_018746646.1	+	61707	downstream	279419	283518	216011	217712	LOC110640962	XM_021792538.1	26S proteasome non-ATPase regulatory subunit 7 homolog A	-	down	64.3432	6.93867	21.8536	43.7064	0.960927	3.44672	0.00380892	-0.885889	5.34e-05
48	TCONS_00089655	110640954	NW_018746646.1	+	-1702	antisense	147441	239706	216011	217712	LOC110640954	XM_021792520.1	probable signal peptidase complex subunit 2	-	up	64.3432	6.93867	56.2192	30.7409	0.960927	3.44672	0.00380892	0.476136	0.0453807
49	TCONS_00089709	110640962	NW_018746646.1	+	61707	downstream	279419	283518	216011	217712	LOC110640962	XM_021792538.1	26S proteasome non-ATPase regulatory subunit 7 homolog A	-	down	0.083065	23.1743	21.8536	43.7064	0.952262	-7.92216	0.0142799	-0.885889	5.34e-05
50	TCONS_00089709	110640954	NW_018746646.1	+	-1702	antisense	147441	239706	216011	217712	LOC110640954	XM_021792520.1	probable signal peptidase complex subunit 2	-	up	0.083065	23.1743	56.2192	30.7409	0.952262	-7.92216	0.0142799	0.476136	0.0453807
51	TCONS_00089783	110640983	NW_018746647.1	+	-11079	antisense	329541	357256	322350	340620	LOC110640983	XM_021792561.1	MADS-box transcription factor 23-like isoform X1||MADS-box transcription factor 23-like%2C transcript variant X2||MADS-box transcription factor 23-like%2C transcript variant X1||MADS-box transcription factor 23-like isoform X2	-	up	0.520694	0	0.527187	0	-0.968291	11.6892	1.46063e-07	8.31607	6.32e-08
52	TCONS_00092304	110642054	NW_018746717.1	-	38183	upstream	35597	36519	74703	81633	LOC110642054	XM_021793984.1	stress-response A/B barrel domain-containing protein At5g22580-like	-	down	0	0.264626	0.340375	1.45024	0.952232	-9.15947	0.029895	-1.88591	0.0157328
53	TCONS_00092304	110642038	NW_018746717.1	-	8414	downstream	64884	66288	74703	81633	LOC110642038	XM_021793961.1	ribosome-inactivating protein gelonin-like	+	down	0	0.264626	0	0.386866	0.952232	-9.15947	0.029895	-7.44961	0.000141337
54	TCONS_00092639	110642224	NW_018746726.1	-	86112	downstream	167163	176116	80080	81051	LOC110642224	XM_021794187.1	DNA-directed RNA polymerase II subunit 1	-	up	0.786178	0	3.83788	2.41873	0.963757	8.40406	0.0194967	0.791158	0.00576918
55	TCONS_00092639	110642232	NW_018746726.1	+	61383	upstream	265294	267471	202749	203911	LOC110642232	XM_021794198.1	peroxidase 64-like	+	up	0.786178	0	3.60781	2.10067	0.963757	8.40406	0.0194967	0.878643	0.0315506
56	TCONS_00092639	110642217	NW_018746726.1	+	722	downstream	204633	211920	202749	203911	LOC110642217	XM_021794176.1	aconitate hydratase 1%2C transcript variant X2||aconitate hydratase 1 isoform X2||aconitate hydratase 1%2C transcript variant X1||aconitate hydratase 1 isoform X1	-	up	0.786178	0	11.9526	9.0839	0.963757	8.40406	0.0194967	0.500861	0.0165444
57	TCONS_00092639	110642232	NW_018746726.1	+	61383	upstream	265294	267471	202749	203911	267471	XM_021794198.1	peroxidase 64-like	+	up	0.786178	0	3.60781	2.10067	0.964507	8.40406	0.0194967	0.878643	0.0315506
58	TCONS_00092719	110642232	NW_018746726.1	-	-1652	antisense	265294	267471	265482	267133	267471	XM_021794198.1	peroxidase 64-like	+	up	0.025643	0.267173	3.60781	2.10067	0.964507	-3.02932	0.248636	0.878643	0.0315506
59	TCONS_00094642	110643013	NW_018746782.1	-	-1228	antisense	270136	271364	197556	271409	LOC110643013	XM_021795235.1	pro-hevein	+	up	0	2.99544	18834.6	13694.8	0.952232	-16.0679	5.0957e-05	0.582099	0.025257
60	TCONS_00094645	110643016	NW_018746782.1	-	-1164	sense	222726	223890	197556	271409	LOC110643016	XM_021795237.1	uncharacterized mitochondrial protein AtMg00810-like||uncharacterized protein LOC110643016	-	up	479.422	138.929	539.511	186.555	-0.962808	1.90748	0.0203731	1.67359	0.000207221
61	TCONS_00094645	110643013	NW_018746782.1	-	-1228	antisense	270136	271364	197556	271409	LOC110643013	XM_021795235.1	pro-hevein	+	up	479.422	138.929	18834.6	13694.8	-0.962808	1.90748	0.0203731	0.582099	0.025257
62	TCONS_00095342	110643305	NW_018746797.1	+	78873	upstream	240715	243733	155344	161842	LOC110643305	XM_021795653.1	disease resistance protein RPM1-like	+	down	0.764784	0	0.199211	1.05518	1	10.683	0.00727843	-1.69096	0.0491529
63	TCONS_00096907	110643947	NW_018746835.1	+	-1609	sense	9049	10658	2057	21896	LOC110643947	XM_021796483.1	stress-response A/B barrel domain-containing protein HS1-like	+	up	0.276399	0	0.276399	0	-0.995701	10.9625	9.16991e-06	5.79839	0.0078922
64	TCONS_00097939	110644303	NW_018746865.1	-	64310	upstream	104011	109641	173952	191393	LOC110644303	XM_021797008.1	ras-related protein RABC1-like	-	down	0	0.123039	36.9997	55.2106	-0.989214	-9.44986	0.0223792	-0.463307	0.0386148
65	TCONS_00099453	110644872	NW_018746906.1	-	72109	downstream	120560	124827	46908	48451	LOC110644872	XM_021797830.1	F-box/kelch-repeat protein OR23-like	-	down	1.9159	0.00826967	4.57206	7.30949	0.999901	7.28897	0.00699442	-0.572521	0.0236114
66	TCONS_00099453	110644874	NW_018746906.1	-	33230	downstream	81681	101554	46908	48451	LOC110644874	XM_021797832.1	myosin-16-like	-	up	1.9159	0.00826967	0.068703	0	0.999901	7.28897	0.00699442	8.80292	4.47e-05
67	TCONS_00101773	110645798	NW_018746985.1	+	-7283	sense	100482	107876	71850	112515	LOC110645798	XM_021799047.1	ubiquinone biosynthesis O-methyltransferase%2C mitochondrial-like%2C transcript variant X2||ubiquinone biosynthesis O-methyltransferase%2C mitochondrial-like%2C transcript variant X1||ubiquinone biosynthesis O-methyltransferase%2C mitochondrial-like isoform X1||ubiquinone biosynthesis O-methyltransferase%2C mitochondrial-like isoform X2	+	up	1.20868	0	1.63335	0.0806173	1	13.9867	0.000165893	2.98931	1.29e-05
68	TCONS_00102730	110646179	NW_018747024.1	+	20995	downstream	120218	122512	143508	145265	LOC110646179	XM_021799540.1	heparanase-like protein 2	+	up	0.245432	0	0.0660037	0	-0.952095	7.3668	0.0194047	5.84187	0.00455694
69	TCONS_00104363	110646831	NW_018747102.1	+	76448	downstream	97444	103869	337	20996	LOC110646831	XM_021800402.1	P-loop NTPase domain-containing protein LPA1 homolog 1-like%2C transcript variant X1||P-loop NTPase domain-containing protein LPA1 homolog 1-like isoform X2||P-loop NTPase domain-containing protein LPA1 homolog 1-like isoform X1||P-loop NTPase domain-containing protein LPA1 homolog 1-like%2C transcript variant X2	-	down	0.156806	0	23.6178	36.344	1	10.0654	0.0141788	-0.490213	0.0343115
70	TCONS_00105769	110647364	NW_018747171.1	-	55090	upstream	20970	23180	78271	80147	LOC110647364	XM_021801159.1	mitochondrial import inner membrane translocase subunit TIM14-3-like	-	down	5.44301	0.325772	27.9644	40.8484	-0.970544	4.13595	0.00255309	-0.445071	0.0377279
71	TCONS_00112756	110650076	NW_018747749.1	+	4326	upstream	10910	11687	16014	28109	LOC110650076	XM_021804878.1	pyridoxine/pyridoxamine 5'-phosphate oxidase 1%2C chloroplastic-like	-	up	0.341235	0	2.99285	0.255636	1	10.1371	0.0131887	3.60188	0.0366322
72	XR_002490901.1	110633918	NW_018746342.1	-	8996	downstream	217928	232423	199262	208932	232423	XM_021782748.1	probable inactive serine/threonine-protein kinase scy1%2C transcript variant X1||probable inactive serine/threonine-protein kinase scy1 isoform X2||probable inactive serine/threonine-protein kinase scy1 isoform X1||probable inactive serine/threonine-protein kinase scy1%2C transcript variant X2	-	up	0.00278533	0.0168543	4.83058	3.56463	0.979765	-2.32911	0.486426	0.545334	0.0108461
73	XR_002490903.1	110633918	NW_018746342.1	+	12396	upstream	217928	232423	244820	264823	232423	XM_021782748.1	probable inactive serine/threonine-protein kinase scy1%2C transcript variant X1||probable inactive serine/threonine-protein kinase scy1 isoform X2||probable inactive serine/threonine-protein kinase scy1 isoform X1||probable inactive serine/threonine-protein kinase scy1%2C transcript variant X2	-	up	0.188658	0.11015	4.83058	3.56463	0.979765	1.10077	0.720924	0.545334	0.0108461
74	XR_002490904.1	110633918	NW_018746342.1	+	24161	upstream	217928	232423	256585	264823	232423	XM_021782748.1	probable inactive serine/threonine-protein kinase scy1%2C transcript variant X1||probable inactive serine/threonine-protein kinase scy1 isoform X2||probable inactive serine/threonine-protein kinase scy1 isoform X1||probable inactive serine/threonine-protein kinase scy1%2C transcript variant X2	-	down	0.403297	0.390162	4.83058	3.56463	0.979765	0.131474	0.891958	0.545334	0.0108461
75	XR_002490996.1	110634511	NW_018746362.1	-	9933	upstream	635381	658476	668410	670038	658476	XM_021783538.1	MADS-box protein JOINTLESS-like%2C transcript variant X2||MADS-box protein JOINTLESS-like%2C transcript variant X1||MADS-box protein JOINTLESS-like	-	down	0.911486	1.32332	4.13515	72.3904	0.951945	-0.356136	0.810146	-4.05342	2.03e-44
76	XR_002491204.1	110635781	NW_018746419.1	+	76186	downstream	175538	189336	92602	99352	LOC110635781	XM_021785232.1	eukaryotic translation initiation factor 6-2-like	-	down	0.001839	0.078268	0	0.527633	0.957711	-4.83089	0.0276708	-10.437	0.00022274
77	XR_002491204.1	110635761	NW_018746419.1	+	19738	downstream	119090	120972	92602	99352	LOC110635761	XM_021785201.1	probable LIM domain-containing serine/threonine-protein kinase DDB_G0286997	-	up	0.001839	0.078268	3.0737	1.62264	0.957711	-4.83089	0.0276708	1.00252	0.0190829
78	XR_002491204.1	110635760	NW_018746419.1	+	9818	upstream	109170	118638	92602	99352	LOC110635760	XM_021785199.1	aminopeptidase M1-like%2C transcript variant X2||aminopeptidase M1-like%2C transcript variant X3||aminopeptidase M1-like isoform X1||aminopeptidase M1-like isoform X2||aminopeptidase M1-like isoform X3||aminopeptidase M1-like%2C transcript variant X1||aminopeptidase M1-like%2C transcript variant X4	+	up	0.001839	0.078268	13.613	6.51455	0.957711	-4.83089	0.0276708	1.16111	0.00259176
79	XR_002491204.1	110635766	NW_018746419.1	+	32966	downstream	54918	59837	92602	99352	LOC110635766	XM_021785208.1	nuclear transcription factor Y subunit A-3-like%2C transcript variant X4||nuclear transcription factor Y subunit A-3-like%2C transcript variant X1||nuclear transcription factor Y subunit A-3-like%2C transcript variant X5||nuclear transcription factor Y subunit A-3-like%2C transcript variant X2||nuclear transcription factor Y subunit A-3-like%2C transcript variant X3||nuclear transcription factor …	+	down	0.001839	0.078268	14.6239	22.928	0.957711	-4.83089	0.0276708	-0.535009	0.0480792
80	XR_002491204.1	110635767	NW_018746419.1	+	20708	upstream	70165	71893	92602	99352	LOC110635767	XM_021785213.1	solute carrier family 25 member 44-like	-	down	0.001839	0.078268	32.3997	50.6151	0.957711	-4.83089	0.0276708	-0.49731	0.0475576
81	XR_002491457.1	110636987	NW_018746470.1	+	57778	upstream	303530	305753	363532	368357	LOC110636987	XM_021786902.1	probable protein phosphatase 2C 24	-	down	0	0.133018	0.747454	1.73053	0.972276	-7.71629	0.0352771	-1.10605	0.0199157
82	XR_002491581.1	110637807	NW_018746500.1	-	5717	upstream	107857	110320	84259	102140	LOC110637807	XM_021788137.1	uncharacterized protein LOC110637807||uncharacterized LOC110637807	+	up	0.063612	0	0.012747	0	1	8.5339	0.0488708	7.58649	0.00981433
83	XR_002491619.1	110638074	NW_018746512.1	-	56280	upstream	438394	444636	500916	505528	LOC110638074	XR_002491612.1	5'-nucleotidase domain-containing protein 4-like%2C transcript variant X5||5'-nucleotidase domain-containing protein 4-like%2C transcript variant X9||5'-nucleotidase domain-containing protein 4-like%2C transcript variant X10||5'-nucleotidase domain-containing protein 4-like isoform X1||5'-nucleotidase domain-containing protein 4-like%2C transcript variant X1||cytosolic purine 5'-nucleotidase-like…	-	up	0	0.353878	2.94063	1.81787	0.96374	-8.99384	0.0182837	0.785488	0.0134345
84	XR_002491621.1	110638074	NW_018746512.1	-	56280	upstream	438394	444636	500916	505528	LOC110638074	XR_002491612.1	5'-nucleotidase domain-containing protein 4-like%2C transcript variant X5||5'-nucleotidase domain-containing protein 4-like%2C transcript variant X9||5'-nucleotidase domain-containing protein 4-like%2C transcript variant X10||5'-nucleotidase domain-containing protein 4-like isoform X1||5'-nucleotidase domain-containing protein 4-like%2C transcript variant X1||cytosolic purine 5'-nucleotidase-like…	-	up	0.007701	1.05526	2.94063	1.81787	0.962727	-6.75361	0.0142824	0.785488	0.0134345
85	XR_002491836.1	110639055	NW_018746556.1	+	42013	downstream	164066	165895	121840	122053	165895	XM_021789838.1	inorganic pyrophosphatase 1-like	-	up	0	0.0431003	0.06967	0	0.975215	-2.47643	0.72115	5.48197	0.0125942
86	XR_002491857.1	110639139	NW_018746557.1	+	19098	downstream	241043	248435	218347	221945	LOC110639139	XM_021789969.1	aspartic proteinase-like protein 2	-	down	0.325548	0	3.28648	4.94769	0.999886	8.91591	0.00627126	-0.472128	0.0499008
87	XR_002491950.1	110639682	NW_018746585.1	-	26283	downstream	198556	202102	171121	172273	202102	XM_021790727.1	3-hydroxy-3-methylglutaryl-coenzyme A reductase 1-like	-	down	0.095378	0.066157	13.5349	7.99486	-0.953816	0.771302	0.77633	0.904022	0.00663943
88	XR_002492062.1	110640321	NW_018746616.1	-	82168	downstream	56391	60809	142978	144181	60809	XM_021791585.1	sugar carrier protein C%2C transcript variant X2	+	up	0.296488	0.508544	58.9291	96.085	0.952896	-0.602554	0.767655	-0.604516	0.0102512
89	XR_002492303.1	110641471	NW_018746680.1	-	8807	downstream	231598	232297	241105	242765	LOC110641471	XM_021793195.1	PHD finger-like domain-containing protein 5B	+	up	0	0.413219	0.860555	0.214667	0.967067	-7.78734	0.0308053	1.99198	0.0317394
90	XR_002492331.1	110641696	NW_018746696.1	+	66912	upstream	117430	119400	186313	188751	119400	XM_021793515.1	polyphenol oxidase%2C chloroplastic-like	-	up	0.817845	2.77464	333.351	125.919	0.988223	-1.70599	0.403728	1.5023	1.49e-08
91	XR_002492403.1	110642232	NW_018746726.1	+	66745	upstream	265294	267471	196850	198549	267471	XM_021794198.1	peroxidase 64-like	+	up	0.030188	0.067272	3.60781	2.10067	0.964507	-1.0194	0.726897	0.878643	0.0315506
92	XR_002492555.1	110643013	NW_018746782.1	-	-1228	antisense	270136	271364	197556	271409	LOC110643013	XM_021795235.1	pro-hevein	+	up	0.194036	0	18834.6	13694.8	0.960769	8.06046	0.0276572	0.582099	0.025257
93	XR_002492792.1	110644406	NW_018745734.1	-	7585	downstream	194068	196422	185751	186483	LOC110644406	XM_021797149.1	probable protein phosphatase 2C 24	-	up	1.27709	0.0354233	9.80514	5.08924	-0.95634	5.26872	6.70744e-05	1.13861	0.0111025
94	XR_002492792.1	110644201	NW_018745734.1	-	80732	upstream	104052	105018	185751	186483	LOC110644201	XM_021796881.1	glutathione S-transferase U7-like	-	down	1.27709	0.0354233	0	0.121303	-0.95634	5.26872	6.70744e-05	-5.3347	0.0468827
95	XR_002492989.1	110645421	NW_018746954.1	+	42589	downstream	135683	136327	87809	93094	136327	XM_021798588.1	3-hydroxy-3-methylglutaryl-coenzyme A reductase 1-like	-	down	1.25347	0.968505	0.423044	0	-0.964047	0.529574	0.636713	6.74988	0.0382292
96	XR_002493218.1	110646784	NW_018747096.1	+	11977	upstream	69921	73879	85857	88339	LOC110646784	XM_021800328.1	thylakoid lumenal 15 kDa protein 1%2C chloroplastic	-	up	0.60886	0	1.16885	0.519581	-0.95225	9.17829	0.0103554	1.2874	0.00978303
97	XR_002493218.1	110646777	NW_018747096.1	+	19460	downstream	61900	66396	85857	88339	LOC110646777	XM_021800322.1	uncharacterized LOC110646777||uncharacterized protein LOC110646777	+	up	0.60886	0	1.1526	0.588523	-0.95225	9.17829	0.0103554	1.07956	0.0138317
98	XR_002493333.1	110647364	NW_018747171.1	-	55090	upstream	20970	23180	78271	80147	LOC110647364	XM_021801159.1	mitochondrial import inner membrane translocase subunit TIM14-3-like	-	down	1.24604	0.068429	27.9644	40.8484	-0.966682	4.06608	0.0186678	-0.445071	0.0377279
99	XR_002493563.1	110648302	NW_018747339.1	-	28132	downstream	18953	30869	59002	64369	LOC110648302	XM_021802487.1	zinc finger protein 346-like%2C transcript variant X9||zinc finger protein 346-like isoform X5||zinc finger protein 346-like%2C transcript variant X2||zinc finger protein 346-like%2C transcript variant X11||zinc finger protein 346-like isoform X9||zinc finger protein 346-like%2C transcript variant X1||zinc finger protein 346-like isoform X2||zinc finger protein 346-like isoform X6||zinc finger pr…	+	down	0	0.15106	7.90347	12.0998	-0.960976	-8.03389	0.0241594	-0.51952	0.0139319
100	XR_002493581.1	110648404	NW_018747354.1	+	15751	upstream	33882	36784	52536	55398	36784	XM_021802619.1	1-aminocyclopropane-1-carboxylate oxidase homolog 1-like	-	down	0.0407843	0.074389	0	0.0617783	0.955238	-0.841922	0.836215	-5.97969	0.0192732
101	XR_002494556.1	110653345	NW_018745745.1	+	55673	upstream	1004750	1014112	941616	949077	LOC110653345	XM_021808935.1	hydroxymethylglutaryl-CoA lyase%2C mitochondrial-like	+	down	0	0.173457	9.66447	16.3348	0.963917	-8.6573	0.0150062	-0.645074	0.0042379
102	XR_002495672.1	110658887	NW_018745846.1	+	53227	upstream	1425718	1431221	1368555	1372491	1431221	XM_021816652.1	farnesyl pyrophosphate synthase 1%2C transcript variant X1||farnesyl pyrophosphate synthase 1 isoform X2||farnesyl pyrophosphate synthase 1%2C transcript variant X3||farnesyl pyrophosphate synthase 1 isoform X1||farnesyl pyrophosphate synthase 1%2C transcript variant X2	+	up	0.021405	0	44.9105	78.2204	-0.956197	4.94906	0.123979	-0.696994	0.0345594
103	XR_002496249.1	110660374	NW_018745702.1	+	88399	upstream	530004	534820	623219	623822	534820	XM_021818693.1	ethylene-responsive transcription factor WRI1-like isoform X3||ethylene-responsive transcription factor WRI1-like%2C transcript variant X3||ethylene-responsive transcription factor WRI1-like%2C transcript variant X2||ethylene-responsive transcription factor WRI1-like%2C transcript variant X1||ethylene-responsive transcription factor WRI1-like isoform X1||ethylene-responsive transcription factor W…	-	up	0.420855	0.730025	19.2659	5.8753	0.975463	-0.590657	0.752354	1.82186	7.55e-16
104	XR_002496466.1	110663197	NW_018745942.1	+	57922	downstream	19012	20666	78589	79154	LOC110663197	XM_021822446.1	protease inhibitor HPI isoform X2||protease inhibitor HPI%2C transcript variant X2||protease inhibitor HPI isoform X1||protease inhibitor HPI%2C transcript variant X1	+	up	250.174	64.1193	6001.88	3392.36	0.980184	2.04742	0.00569169	0.73864	0.00218822
105	XR_002496466.1	110663232	NW_018745942.1	+	23223	upstream	54470	55365	78589	79154	LOC110663232	XM_021822493.1	uncharacterized mitochondrial protein AtMg00810-like||uncharacterized protein LOC110663232	-	up	250.174	64.1193	556.773	216.127	0.980184	2.04742	0.00569169	1.50796	7.45e-05
106	XR_002496578.1	110663676	NW_018745958.1	-	63936	downstream	285422	286965	218740	221486	286965	XM_021823063.1	transcription factor MYB44-like	-	down	0.522098	0.476498	13.1198	8.20312	0.969087	0.2236	0.888726	0.801473	0.00459797
107	XR_002496579.1	110663676	NW_018745958.1	+	16287	upstream	285422	286965	303253	303961	286965	XM_021823063.1	transcription factor MYB44-like	-	down	1388.31	1254.44	13.1198	8.20312	0.969087	0.28151	0.596105	0.801473	0.00459797
108	XR_002496622.1	110662878	NW_018745703.1	+	87020	downstream	1724115	1732104	1634586	1637095	LOC110662878	XM_021822035.1	protein WVD2-like 7||protein WVD2-like 7%2C transcript variant X2||protein WVD2-like 7%2C transcript variant X1	-	down	0.0487327	0	0.0381107	0.173565	0.976523	7.63401	0.0395761	-2.04936	0.00724123
109	XR_002496622.1	110662869	NW_018745703.1	+	85197	upstream	1722292	1723073	1634586	1637095	LOC110662869	XM_021822015.1	proline-rich antigen-like||uncharacterized protein LOC110662869	+	up	0.0487327	0	4.99095	2.26625	0.976523	7.63401	0.0395761	1.2166	0.0156106
110	XR_002497197.1	110666735	NW_018746039.1	+	45595	upstream	1181916	1189275	1133450	1136321	LOC110666735	XM_021827332.1	26S proteasome non-ATPase regulatory subunit 13 homolog A-like	+	down	0	1.4934	125.752	186.067	0.962644	-10.9365	0.00181464	-0.458228	0.0472246
111	XR_002497422.1	110667983	NW_018746075.1	+	68379	downstream	992039	997839	911423	923660	LOC110667983	XM_021828995.1	methyltransferase-like protein 13	-	down	0.418266	0.0101987	1.50973	2.87839	-0.959568	5.52453	0.0165374	-0.813667	0.00932278
112	XR_002497422.1	110667974	NW_018746075.1	+	36928	upstream	867362	874494	911423	923660	LOC110667974	XM_021828986.1	acetyl-coenzyme A carboxylase carboxyl transferase subunit alpha%2C chloroplastic-like||acetyl-coenzyme A carboxylase carboxyl transferase subunit alpha%2C chloroplastic-like%2C transcript variant X4||acetyl-coenzyme A carboxylase carboxyl transferase subunit alpha%2C chloroplastic-like%2C transcript variant X1||acetyl-coenzyme A carboxylase carboxyl transferase subunit alpha%2C chloroplastic-lik…	-	up	0.418266	0.0101987	2.60836	1.72694	-0.959568	5.52453	0.0165374	0.70646	0.0242519
113	XR_002497496.1	110668306	NW_018746078.1	+	74109	upstream	157768	159081	233191	234524	159081	XM_021829499.1	transcription factor bHLH162-like	-	up	0.0687233	0.0461083	0.08389	0.508663	0.982327	0.546917	0.904581	-2.41383	0.0498877
114	XR_002497710.1	110669472	NW_018746114.1	-	2698	upstream	828539	833930	836627	839792	LOC110669472	XM_021831158.1	AT-hook motif nuclear-localized protein 9-like%2C transcript variant X4||AT-hook motif nuclear-localized protein 9-like%2C transcript variant X2||AT-hook motif nuclear-localized protein 9-like%2C transcript variant X1||AT-hook motif nuclear-localized protein 9-like%2C transcript variant X6||AT-hook motif nuclear-localized protein 9-like||AT-hook motif nuclear-localized protein 9-like%2C transcrip…	-	up	0.212172	0	2.28483	1.40515	0.984854	7.80357	0.0308448	0.84076	0.0205552
115	XR_002498325.1	110672596	NW_018745715.1	-	62969	downstream	630245	632950	564660	567276	632950	XM_021835418.1	soluble inorganic pyrophosphatase 1%2C transcript variant X2||soluble inorganic pyrophosphatase 1%2C transcript variant X1||soluble inorganic pyrophosphatase 1	-	up	0.523846	0.272884	18.8505	46.6563	0.986054	1.07567	0.492076	-1.20448	3.29e-07
116	XR_002498340.1	110672614	NW_018746217.1	-	88314	downstream	708073	709515	797830	798588	709515	XM_021835429.1	NAC transcription factor 29-like	+	up	0.024062	0	0	0.114458	0.967083	3.39269	0.527147	-5.84396	0.00574499
117	XR_002498439.1	110673096	NW_018746233.1	+	30898	downstream	819063	825178	779198	788165	LOC110673096	XM_021836117.1	protein indeterminate-domain 5%2C chloroplastic-like	-	up	0.141426	0	14.8949	11.5645	0.969104	8.77512	0.00247431	0.476108	0.0194575
118	XR_002498441.1	110673096	NW_018746233.1	+	30898	downstream	819063	825178	779198	788165	LOC110673096	XM_021836117.1	protein indeterminate-domain 5%2C chloroplastic-like	-	up	0	0.16143	14.8949	11.5645	0.96581	-8.84862	0.011061	0.476108	0.0194575
119	XR_002498462.1	110673222	NW_018746237.1	+	72194	downstream	462310	469891	542086	544422	LOC110673222	XM_021836284.1	putative calcium-transporting ATPase 13%2C plasma membrane-type	+	down	0.751622	0.015046	0.143393	0.896247	-0.982626	5.40846	0.0198531	-2.51594	0.000351755
120	XR_002498462.1	110673238	NW_018746237.1	+	22650	upstream	567072	571741	542086	544422	LOC110673238	XM_021836304.1	meiotic recombination protein DMC1 homolog isoform X2||meiotic recombination protein DMC1 homolog%2C transcript variant X2||meiotic recombination protein DMC1 homolog isoform X1||meiotic recombination protein DMC1 homolog%2C transcript variant X1	+	up	0.751622	0.015046	0.0241753	0	-0.982626	5.40846	0.0198531	5.29956	0.0448106
121	XR_002498465.1	110673222	NW_018746237.1	+	72194	downstream	462310	469891	542086	544422	LOC110673222	XM_021836284.1	putative calcium-transporting ATPase 13%2C plasma membrane-type	+	down	0.359957	0	0.143393	0.896247	0.994853	8.11755	0.0287645	-2.51594	0.000351755
122	XR_002498465.1	110673238	NW_018746237.1	+	22650	upstream	567072	571741	542086	544422	LOC110673238	XM_021836304.1	meiotic recombination protein DMC1 homolog isoform X2||meiotic recombination protein DMC1 homolog%2C transcript variant X2||meiotic recombination protein DMC1 homolog isoform X1||meiotic recombination protein DMC1 homolog%2C transcript variant X1	+	up	0.359957	0	0.0241753	0	0.994853	8.11755	0.0287645	5.29956	0.0448106

## Sheet: Table S5
Table S5 Summary of small RNA (sRNA) sequencing data
	lib	Bases	Raw reads	clean reads	Mapped sRNA	known_miRNA	rRNA	tRNA	snRNA	snoRNA	repeat	NAT	novel_miRNA	TAS	exon:+	exon:-	intron:+	intron:-	other
SRJC1	Total	0.728G	14561469	1429323O	9924644	1104800	1269240	2000857	3606	1275	891507	1184	33742	18	437492	312802	615187	197344	3055590
	% of Total		1	0.9816	1	0.1113	0.1279	0.2016	0.0004	0.0001	0.0898	0.0001	0.0034	0	0.0441	0.0315	0.062	0.0199	0.3079
SRJC3	Total	0.761G	15224066	14956476	10908362	1429591	1218255	1729711	5283	1585	1053835	1492	32652	22	477991	351595	655969	235976	3714405
	% of Total		1	0.9824	1	0.1311	0.1117	0.1586	0.0005	0.0001	0.0966	0.0001	0.003	0	0.0438	0.0322	0.0601	0.0216	0.3405
SRJC2	Total	0.878G	17550911	171601	10824944	1567767	1235369	1931829	3811	1348	980414	1424	26876	31	480930	323648	663729	230249	3377519
	% of Total		1	0.9777	1	0.1448	0.1141	0.1785	0.0004	0.0001	0.0906	0.0001	0.0025	0	0.0444	0.0299	0.0613	0.0213	0.312
DC2	Total	0.904G	18078477	177282	12017679	1806813	1265784	1413542	4992	1480	1221497	1431	38086	17	638252	419488	799168	296078	4111051
	% of Total		1	0.9806	1	0.1503	0.1053	0.1176	0.0004	0.0001	0.1016	0.0001	0.0032	0	0.0531	0.0349	0.0665	0.0246	0.3421
DC3	Total	0.773G	15462205	150962	13043865	2085894	1400495	1508867	5206	1711	1337412	1564	40735	45	684605	438247	853848	298845	4386391
	% of Total		1	0.9763	1	0.1599	0.1074	0.1157	0.0004	0.0001	0.1025	0.0001	0.0031	0	0.0525	0.0336	0.0655	0.0229	0.3363
DC1	Total	0.821G	16429927	161369	9927556	1433401	1258120	1182667	4598	1378	988097	1395	30530	29	487302	320386	673329	223098	3323226
	% of Total		1	0.9822	1	0.1444	0.1267	0.1191	0.0005	0.0001	0.0995	0.0001	0.0031	0	0.0491	0.0323	0.0678	0.0225	0.3347

## Sheet: Table S6
	Table S6 Summary of mRNAs or lncRNAs acting as miRNA targets.
	miRNA	target_mRNA	Target_start	Target_end	strand	score	Target_aligned_fragment	match	miRNA_aligned_fragment	Gene_description
	novel_99	XM_021781017.1	1871	1893	+	6	GAUUUUGCAAACCUUU-AGACACA	:: ::: ::::: ::: :::::::	CUCAAAAGUUUGCAAAGUCUGUGU	probable 1-deoxy-D-xylulose-5-phosphate synthase 2%2C chloroplastic isoform X2||probable 1-deoxy-D-xylulose-5-phosphate synthase 2%2C chloroplastic%2C transcript variant X2||probable 1-deoxy-D-xylulose-5-phosphate synthase 2%2C chloroplastic isoform X1||probable 1-deoxy-D-xylulose-5-phosphate synthase 2%2C chloroplastic%2C transcript variant X1
	novel_99	XM_021781018.1	1871	1893	+	6	GAUUUUGCAAACCUUU-AGACACA	:: ::: ::::: ::: :::::::	CUCAAAAGUUUGCAAAGUCUGUGU	probable 1-deoxy-D-xylulose-5-phosphate synthase 2%2C chloroplastic isoform X2||probable 1-deoxy-D-xylulose-5-phosphate synthase 2%2C chloroplastic%2C transcript variant X2||probable 1-deoxy-D-xylulose-5-phosphate synthase 2%2C chloroplastic isoform X1||probable 1-deoxy-D-xylulose-5-phosphate synthase 2%2C chloroplastic%2C transcript variant X1
	novel_99	XM_021784596.1	2608	2631	+	5.5	UAGCUCUCAGACGUUGCAGACACA	:: : :::.::::: ::::::::	CUCAAAAGUUUGCAAAGUCUGUGU	uncharacterized LOC110635314||uncharacterized protein LOC110635314
	novel_99	XM_021786918.1	229	251	+	6	GAGCUUACAAACAUUUCAGAC-CA	::: :: ::::: :::::::: ::	CUCAAAAGUUUGCAAAGUCUGUGU	L-type lectin-domain containing receptor kinase IV.2-like%2C transcript variant X1||L-type lectin-domain containing receptor kinase IV.2-like%2C transcript variant X3||L-type lectin-domain containing receptor kinase IV.2-like%2C transcript variant X2||L-type lectin-domain containing receptor kinase IV.2-like isoform X1||L-type lectin-domain containing receptor kinase IV.2-like isoform X2
	novel_99	XM_021786919.1	230	252	+	6	GAGCUUACAAACAUUUCAGAC-CA	::: :: ::::: :::::::: ::	CUCAAAAGUUUGCAAAGUCUGUGU	L-type lectin-domain containing receptor kinase IV.2-like%2C transcript variant X1||L-type lectin-domain containing receptor kinase IV.2-like%2C transcript variant X3||L-type lectin-domain containing receptor kinase IV.2-like%2C transcript variant X2||L-type lectin-domain containing receptor kinase IV.2-like isoform X1||L-type lectin-domain containing receptor kinase IV.2-like isoform X2
	novel_99	XM_021786920.1	230	252	+	6	GAGCUUACAAACAUUUCAGAC-CA	::: :: ::::: :::::::: ::	CUCAAAAGUUUGCAAAGUCUGUGU	L-type lectin-domain containing receptor kinase IV.2-like%2C transcript variant X1||L-type lectin-domain containing receptor kinase IV.2-like%2C transcript variant X3||L-type lectin-domain containing receptor kinase IV.2-like%2C transcript variant X2||L-type lectin-domain containing receptor kinase IV.2-like isoform X1||L-type lectin-domain containing receptor kinase IV.2-like isoform X2
	novel_99	XM_021792966.1	5746	5768	+	6	UAGUUUUCAAAUGUUUU-GACACU	::::::::::.::::. :::::	CUCAAAAGUUUGCAAAGUCUGUGU	mucin-5AC-like
	novel_99	XM_021819458.1	1523	1546	+	6	CACUUCUCCAACGUUUUAGACAUA	: :: :: :::::::.:::::.:	CUCAAAAGUUUGCAAAGUCUGUGU	U-box domain-containing protein 15-like
	novel_99	XR_002497844.1	899	921	+	6	GAACUUUCAAAAGUUUCA-ACACA	:: ::::::: :::::: :::::	CUCAAAAGUUUGCAAAGUCUGUGU	#N/A
	novel_99	XR_002497845.1	839	861	+	6	GAACUUUCAAAAGUUUCA-ACACA	:: ::::::: :::::: :::::	CUCAAAAGUUUGCAAAGUCUGUGU	#N/A
	novel_99	XR_002497846.1	880	902	+	6	GAACUUUCAAAAGUUUCA-ACACA	:: ::::::: :::::: :::::	CUCAAAAGUUUGCAAAGUCUGUGU	#N/A
	novel_99	XR_002497847.1	820	842	+	6	GAACUUUCAAAAGUUUCA-ACACA	:: ::::::: :::::: :::::	CUCAAAAGUUUGCAAAGUCUGUGU	#N/A
	novel_99	XR_002497848.1	759	781	+	6	GAACUUUCAAAAGUUUCA-ACACA	:: ::::::: :::::: :::::	CUCAAAAGUUUGCAAAGUCUGUGU	#N/A
	novel_98	XM_021783794.1	2840	2863	+	5.5	AUAAGAAAUCUUCGCCGAUGGUUG	:: ::: :: :::.:::::.:::.	UAAUCUAUAAAAGUGGCUAUCAAU	uncharacterized protein LOC110634695 isoform X2||uncharacterized LOC110634695%2C transcript variant X1||uncharacterized protein LOC110634695 isoform X1||uncharacterized LOC110634695%2C transcript variant X2
	novel_98	XM_021783795.1	2834	2857	+	5.5	AUAAGAAAUCUUCGCCGAUGGUUG	:: ::: :: :::.:::::.:::.	UAAUCUAUAAAAGUGGCUAUCAAU	uncharacterized protein LOC110634695 isoform X2||uncharacterized LOC110634695%2C transcript variant X1||uncharacterized protein LOC110634695 isoform X1||uncharacterized LOC110634695%2C transcript variant X2
	novel_98	XM_021810255.1	531	553	+	5.5	AUUAGACAUAAUCACCGAU-GUUG	:::::: :: :::::::: :::.	UAAUCUAUAAAAGUGGCUAUCAAU	uncharacterized protein LOC110654319||uncharacterized mitochondrial protein AtMg00810-like
	novel_98	XM_021816693.1	518	541	+	5.5	UUUAGAUUUUUUCAUCGAUAUUUG	:::::: ::::::.::::: ::.	UAAUCUAUAAAAGUGGCUAUCAAU	F-box protein At5g39250||F-box protein At5g39250%2C transcript variant X2||F-box protein At5g39250%2C transcript variant X1
	novel_98	XM_021816694.1	557	580	+	5.5	UUUAGAUUUUUUCAUCGAUAUUUG	:::::: ::::::.::::: ::.	UAAUCUAUAAAAGUGGCUAUCAAU	F-box protein At5g39250||F-box protein At5g39250%2C transcript variant X2||F-box protein At5g39250%2C transcript variant X1
	novel_98	XM_021826995.1	1643	1665	+	6	CUUAGA-AUUUUCACCGAUGAUUU	::::: ::::::::::::. ::	UAAUCUAUAAAAGUGGCUAUCAAU	probable ADP-ribosylation factor GTPase-activating protein AGD11%2C transcript variant X1||probable ADP-ribosylation factor GTPase-activating protein AGD11||probable ADP-ribosylation factor GTPase-activating protein AGD11%2C transcript variant X2
	novel_98	XM_021826996.1	1355	1377	+	6	CUUAGA-AUUUUCACCGAUGAUUU	::::: ::::::::::::. ::	UAAUCUAUAAAAGUGGCUAUCAAU	probable ADP-ribosylation factor GTPase-activating protein AGD11%2C transcript variant X1||probable ADP-ribosylation factor GTPase-activating protein AGD11||probable ADP-ribosylation factor GTPase-activating protein AGD11%2C transcript variant X2
	novel_97	XM_021779342.1	926	945	+	5.5	GAGGG-GAUUCUCUUUUAGCA	:::: .::::::.::: :::	GUCCCGUUAAGAGGAAACCGU	glyoxysomal processing protease%2C glyoxysomal isoform X4||glyoxysomal processing protease%2C glyoxysomal%2C transcript variant X4||glyoxysomal processing protease%2C glyoxysomal%2C transcript variant X1||glyoxysomal processing protease%2C glyoxysomal%2C transcript variant X2||glyoxysomal processing protease%2C glyoxysomal isoform X1||glyoxysomal processing protease%2C glyoxysomal isoform X2||gly…
	novel_97	XM_021779343.1	782	801	+	5.5	GAGGG-GAUUCUCUUUUAGCA	:::: .::::::.::: :::	GUCCCGUUAAGAGGAAACCGU	glyoxysomal processing protease%2C glyoxysomal isoform X4||glyoxysomal processing protease%2C glyoxysomal%2C transcript variant X4||glyoxysomal processing protease%2C glyoxysomal%2C transcript variant X1||glyoxysomal processing protease%2C glyoxysomal%2C transcript variant X2||glyoxysomal processing protease%2C glyoxysomal isoform X1||glyoxysomal processing protease%2C glyoxysomal isoform X2||gly…
	novel_97	XM_021779344.1	930	949	+	5.5	GAGGG-GAUUCUCUUUUAGCA	:::: .::::::.::: :::	GUCCCGUUAAGAGGAAACCGU	glyoxysomal processing protease%2C glyoxysomal isoform X4||glyoxysomal processing protease%2C glyoxysomal%2C transcript variant X4||glyoxysomal processing protease%2C glyoxysomal%2C transcript variant X1||glyoxysomal processing protease%2C glyoxysomal%2C transcript variant X2||glyoxysomal processing protease%2C glyoxysomal isoform X1||glyoxysomal processing protease%2C glyoxysomal isoform X2||gly…
	novel_97	XM_021779345.1	930	949	+	5.5	GAGGG-GAUUCUCUUUUAGCA	:::: .::::::.::: :::	GUCCCGUUAAGAGGAAACCGU	glyoxysomal processing protease%2C glyoxysomal isoform X4||glyoxysomal processing protease%2C glyoxysomal%2C transcript variant X4||glyoxysomal processing protease%2C glyoxysomal%2C transcript variant X1||glyoxysomal processing protease%2C glyoxysomal%2C transcript variant X2||glyoxysomal processing protease%2C glyoxysomal isoform X1||glyoxysomal processing protease%2C glyoxysomal isoform X2||gly…
	novel_97	XM_021779771.1	1694	1715	+	5.5	CACAGUAGAUUCUACUUUGGCA	:: :.: ::::: ::::::::	GUCCCGU-UAAGAGGAAACCGU	probable WRKY transcription factor 15
	novel_97	XM_021779819.1	1448	1467	+	6	CAUGAAGGUUCUCCUU-GGCA	:: : ..:::::::: ::::	GUCCCGUUAAGAGGAAACCGU	probable receptor-like protein kinase At2g42960
	novel_97	XM_021779981.1	1880	1900	+	6	CAAAGCAAUGCUCUUUUGGUA	:: ::::: :::.:::::.:	GUCCCGUUAAGAGGAAACCGU	uncharacterized protein LOC110631939 isoform X3||uncharacterized LOC110631939%2C transcript variant X3||uncharacterized protein LOC110631939 isoform X1||uncharacterized LOC110631939%2C transcript variant X2||uncharacterized LOC110631939%2C transcript variant X1||uncharacterized protein LOC110631939 isoform X2
	novel_97	XM_021779982.1	1877	1897	+	6	CAAAGCAAUGCUCUUUUGGUA	:: ::::: :::.:::::.:	GUCCCGUUAAGAGGAAACCGU	uncharacterized protein LOC110631939 isoform X3||uncharacterized LOC110631939%2C transcript variant X3||uncharacterized protein LOC110631939 isoform X1||uncharacterized LOC110631939%2C transcript variant X2||uncharacterized LOC110631939%2C transcript variant X1||uncharacterized protein LOC110631939 isoform X2
	novel_97	XM_021779983.1	1805	1825	+	6	CAAAGCAAUGCUCUUUUGGUA	:: ::::: :::.:::::.:	GUCCCGUUAAGAGGAAACCGU	uncharacterized protein LOC110631939 isoform X3||uncharacterized LOC110631939%2C transcript variant X3||uncharacterized protein LOC110631939 isoform X1||uncharacterized LOC110631939%2C transcript variant X2||uncharacterized LOC110631939%2C transcript variant X1||uncharacterized protein LOC110631939 isoform X2
	novel_97	XM_021780061.1	518	537	+	5	CAGAGGAAUUCUUCUU-GGCA	::: : ::::::.::: ::::	GUCCCGUUAAGAGGAAACCGU	centromere protein C-like%2C transcript variant X1||centromere protein C-like isoform X10||centromere protein C-like%2C transcript variant X7||centromere protein C-like%2C transcript variant X10||centromere protein C-like isoform X11||centromere protein C-like isoform X16||centromere protein C-like%2C transcript variant X8||centromere protein C-like isoform X3||centromere protein C-like%2C transc…
	novel_97	XM_021780062.1	517	536	+	5	CAGAGGAAUUCUUCUU-GGCA	::: : ::::::.::: ::::	GUCCCGUUAAGAGGAAACCGU	centromere protein C-like%2C transcript variant X1||centromere protein C-like isoform X10||centromere protein C-like%2C transcript variant X7||centromere protein C-like%2C transcript variant X10||centromere protein C-like isoform X11||centromere protein C-like isoform X16||centromere protein C-like%2C transcript variant X8||centromere protein C-like isoform X3||centromere protein C-like%2C transc…
	novel_97	XM_021780063.1	517	536	+	5	CAGAGGAAUUCUUCUU-GGCA	::: : ::::::.::: ::::	GUCCCGUUAAGAGGAAACCGU	centromere protein C-like%2C transcript variant X1||centromere protein C-like isoform X10||centromere protein C-like%2C transcript variant X7||centromere protein C-like%2C transcript variant X10||centromere protein C-like isoform X11||centromere protein C-like isoform X16||centromere protein C-like%2C transcript variant X8||centromere protein C-like isoform X3||centromere protein C-like%2C transc…
	novel_97	XM_021780064.1	517	536	+	5	CAGAGGAAUUCUUCUU-GGCA	::: : ::::::.::: ::::	GUCCCGUUAAGAGGAAACCGU	centromere protein C-like%2C transcript variant X1||centromere protein C-like isoform X10||centromere protein C-like%2C transcript variant X7||centromere protein C-like%2C transcript variant X10||centromere protein C-like isoform X11||centromere protein C-like isoform X16||centromere protein C-like%2C transcript variant X8||centromere protein C-like isoform X3||centromere protein C-like%2C transc…
	novel_97	XM_021780065.1	518	537	+	5	CAGAGGAAUUCUUCUU-GGCA	::: : ::::::.::: ::::	GUCCCGUUAAGAGGAAACCGU	centromere protein C-like%2C transcript variant X1||centromere protein C-like isoform X10||centromere protein C-like%2C transcript variant X7||centromere protein C-like%2C transcript variant X10||centromere protein C-like isoform X11||centromere protein C-like isoform X16||centromere protein C-like%2C transcript variant X8||centromere protein C-like isoform X3||centromere protein C-like%2C transc…
	novel_97	XM_021780066.1	518	537	+	5	CAGAGGAAUUCUUCUU-GGCA	::: : ::::::.::: ::::	GUCCCGUUAAGAGGAAACCGU	centromere protein C-like%2C transcript variant X1||centromere protein C-like isoform X10||centromere protein C-like%2C transcript variant X7||centromere protein C-like%2C transcript variant X10||centromere protein C-like isoform X11||centromere protein C-like isoform X16||centromere protein C-like%2C transcript variant X8||centromere protein C-like isoform X3||centromere protein C-like%2C transc…
	novel_97	XM_021780067.1	517	536	+	5	CAGAGGAAUUCUUCUU-GGCA	::: : ::::::.::: ::::	GUCCCGUUAAGAGGAAACCGU	centromere protein C-like%2C transcript variant X1||centromere protein C-like isoform X10||centromere protein C-like%2C transcript variant X7||centromere protein C-like%2C transcript variant X10||centromere protein C-like isoform X11||centromere protein C-like isoform X16||centromere protein C-like%2C transcript variant X8||centromere protein C-like isoform X3||centromere protein C-like%2C transc…
	novel_97	XM_021780068.1	518	537	+	5	CAGAGGAAUUCUUCUU-GGCA	::: : ::::::.::: ::::	GUCCCGUUAAGAGGAAACCGU	centromere protein C-like%2C transcript variant X1||centromere protein C-like isoform X10||centromere protein C-like%2C transcript variant X7||centromere protein C-like%2C transcript variant X10||centromere protein C-like isoform X11||centromere protein C-like isoform X16||centromere protein C-like%2C transcript variant X8||centromere protein C-like isoform X3||centromere protein C-like%2C transc…
	novel_97	XM_021780069.1	518	537	+	5	CAGAGGAAUUCUUCUU-GGCA	::: : ::::::.::: ::::	GUCCCGUUAAGAGGAAACCGU	centromere protein C-like%2C transcript variant X1||centromere protein C-like isoform X10||centromere protein C-like%2C transcript variant X7||centromere protein C-like%2C transcript variant X10||centromere protein C-like isoform X11||centromere protein C-like isoform X16||centromere protein C-like%2C transcript variant X8||centromere protein C-like isoform X3||centromere protein C-like%2C transc…
	novel_97	XM_021780070.1	518	537	+	5	CAGAGGAAUUCUUCUU-GGCA	::: : ::::::.::: ::::	GUCCCGUUAAGAGGAAACCGU	centromere protein C-like%2C transcript variant X1||centromere protein C-like isoform X10||centromere protein C-like%2C transcript variant X7||centromere protein C-like%2C transcript variant X10||centromere protein C-like isoform X11||centromere protein C-like isoform X16||centromere protein C-like%2C transcript variant X8||centromere protein C-like isoform X3||centromere protein C-like%2C transc…
	novel_97	XM_021780071.1	519	538	+	5	CAGAGGAAUUCUUCUU-GGCA	::: : ::::::.::: ::::	GUCCCGUUAAGAGGAAACCGU	centromere protein C-like%2C transcript variant X1||centromere protein C-like isoform X10||centromere protein C-like%2C transcript variant X7||centromere protein C-like%2C transcript variant X10||centromere protein C-like isoform X11||centromere protein C-like isoform X16||centromere protein C-like%2C transcript variant X8||centromere protein C-like isoform X3||centromere protein C-like%2C transc…
	novel_97	XM_021780072.1	518	537	+	5	CAGAGGAAUUCUUCUU-GGCA	::: : ::::::.::: ::::	GUCCCGUUAAGAGGAAACCGU	centromere protein C-like%2C transcript variant X1||centromere protein C-like isoform X10||centromere protein C-like%2C transcript variant X7||centromere protein C-like%2C transcript variant X10||centromere protein C-like isoform X11||centromere protein C-like isoform X16||centromere protein C-like%2C transcript variant X8||centromere protein C-like isoform X3||centromere protein C-like%2C transc…
	novel_97	XM_021780073.1	517	536	+	5	CAGAGGAAUUCUUCUU-GGCA	::: : ::::::.::: ::::	GUCCCGUUAAGAGGAAACCGU	centromere protein C-like%2C transcript variant X1||centromere protein C-like isoform X10||centromere protein C-like%2C transcript variant X7||centromere protein C-like%2C transcript variant X10||centromere protein C-like isoform X11||centromere protein C-like isoform X16||centromere protein C-like%2C transcript variant X8||centromere protein C-like isoform X3||centromere protein C-like%2C transc…
	novel_97	XM_021780074.1	516	535	+	5	CAGAGGAAUUCUUCUU-GGCA	::: : ::::::.::: ::::	GUCCCGUUAAGAGGAAACCGU	centromere protein C-like%2C transcript variant X1||centromere protein C-like isoform X10||centromere protein C-like%2C transcript variant X7||centromere protein C-like%2C transcript variant X10||centromere protein C-like isoform X11||centromere protein C-like isoform X16||centromere protein C-like%2C transcript variant X8||centromere protein C-like isoform X3||centromere protein C-like%2C transc…
	novel_97	XM_021780075.1	517	536	+	5	CAGAGGAAUUCUUCUU-GGCA	::: : ::::::.::: ::::	GUCCCGUUAAGAGGAAACCGU	centromere protein C-like%2C transcript variant X1||centromere protein C-like isoform X10||centromere protein C-like%2C transcript variant X7||centromere protein C-like%2C transcript variant X10||centromere protein C-like isoform X11||centromere protein C-like isoform X16||centromere protein C-like%2C transcript variant X8||centromere protein C-like isoform X3||centromere protein C-like%2C transc…
	novel_97	XM_021780076.1	516	535	+	5	CAGAGGAAUUCUUCUU-GGCA	::: : ::::::.::: ::::	GUCCCGUUAAGAGGAAACCGU	centromere protein C-like%2C transcript variant X1||centromere protein C-like isoform X10||centromere protein C-like%2C transcript variant X7||centromere protein C-like%2C transcript variant X10||centromere protein C-like isoform X11||centromere protein C-like isoform X16||centromere protein C-like%2C transcript variant X8||centromere protein C-like isoform X3||centromere protein C-like%2C transc…
	novel_97	XM_021780077.1	517	536	+	5	CAGAGGAAUUCUUCUU-GGCA	::: : ::::::.::: ::::	GUCCCGUUAAGAGGAAACCGU	centromere protein C-like%2C transcript variant X1||centromere protein C-like isoform X10||centromere protein C-like%2C transcript variant X7||centromere protein C-like%2C transcript variant X10||centromere protein C-like isoform X11||centromere protein C-like isoform X16||centromere protein C-like%2C transcript variant X8||centromere protein C-like isoform X3||centromere protein C-like%2C transc…
	novel_97	XM_021780166.1	1885	1905	+	6	CAUGAUAGUUCUCUUGUGGCA	:: : .:.:::::.: :::::	GUCCCGUUAAGAGGAAACCGU	putative clathrin assembly protein At2g25430
	novel_97	XM_021780373.1	1760	1779	+	4	AAAGGCA-UUCUCCUUUGGCU	: :::: ::::::::::::	GUCCCGUUAAGAGGAAACCGU	uncharacterized LOC110632228||uncharacterized protein LOC110632228
	novel_97	XM_021780510.1	946	965	+	6	UAGG-CAAUUCUCCUUGGGAG	.::: ::::::::::: :: .	GUCCCGUUAAGAGGAAACCGU	tricalbin-3-like%2C transcript variant X3||tricalbin-3-like||tricalbin-3-like%2C transcript variant X2||tricalbin-3-like%2C transcript variant X1
	novel_97	XM_021780511.1	946	965	+	6	UAGG-CAAUUCUCCUUGGGAG	.::: ::::::::::: :: .	GUCCCGUUAAGAGGAAACCGU	tricalbin-3-like%2C transcript variant X3||tricalbin-3-like||tricalbin-3-like%2C transcript variant X2||tricalbin-3-like%2C transcript variant X1
	novel_97	XM_021780512.1	946	965	+	6	UAGG-CAAUUCUCCUUGGGAG	.::: ::::::::::: :: .	GUCCCGUUAAGAGGAAACCGU	tricalbin-3-like%2C transcript variant X3||tricalbin-3-like||tricalbin-3-like%2C transcript variant X2||tricalbin-3-like%2C transcript variant X1
	novel_97	XM_021781270.1	615	635	+	6	UCGGGCCAUUAUCUUUUGGCG	. :::: ::: ::.::::::.	GUCCCGUUAAGAGGAAACCGU	signal recognition particle 19 kDa protein-like isoform X1||signal recognition particle 19 kDa protein-like isoform X2||signal recognition particle 19 kDa protein-like%2C transcript variant X2||signal recognition particle 19 kDa protein-like%2C transcript variant X1||signal recognition particle 19 kDa protein-like%2C transcript variant X3
	novel_97	XM_021781278.1	603	623	+	6	UCGGGCCAUUAUCUUUUGGCG	. :::: ::: ::.::::::.	GUCCCGUUAAGAGGAAACCGU	signal recognition particle 19 kDa protein-like isoform X1||signal recognition particle 19 kDa protein-like isoform X2||signal recognition particle 19 kDa protein-like%2C transcript variant X2||signal recognition particle 19 kDa protein-like%2C transcript variant X1||signal recognition particle 19 kDa protein-like%2C transcript variant X3
	novel_97	XM_021782266.1	1287	1307	+	5	AAGAAGAAUUCUUCUUUGGCA	:: ::::::.::::::::	GUCCCGUUAAGAGGAAACCGU	protein phosphatase 2C 77
	novel_97	XM_021782485.1	93	114	+	6	AAGGAGCACUUCUUCUUUGCCA	::: ::: ::::.::::: ::	GUCC-CGUUAAGAGGAAACCGU	uncharacterized LOC110633751||uncharacterized protein LOC110633751
	novel_97	XM_021782500.1	1418	1437	+	6	UUGUGCAAUU-UCCUUUGGUG	. : :::::: ::::::::..	GUCCCGUUAAGAGGAAACCGU	TPR repeat-containing thioredoxin TTL1-like
	novel_97	XM_021783179.1	443	462	+	6	CAGGGCC-UUUGCCUUUGGCU	:::::: ::. ::::::::	GUCCCGUUAAGAGGAAACCGU	uncharacterized protein LOC110634235||uncharacterized LOC110634235
	novel_97	XM_021783484.1	1502	1521	+	4.5	AAGGG-GAUUCUCCUUUGUCA	:::: .::::::::::: ::	GUCCCGUUAAGAGGAAACCGU	uncharacterized protein LOC110634472||uncharacterized LOC110634472
	novel_97	XM_021783500.1	503	523	+	6	UCUGGCAAUUUUCCUAUGGCG	. :::::::.:::: ::::.	GUCCCGUUAAGAGGAAACCGU	uncharacterized protein At4g06744-like
	novel_97	XM_021783930.1	2112	2133	+	5.5	UAUGGCAAUUCUCUUUCUGGUA	.: ::::::::::.:: :::.:	GUCCCGUUAAGAGGAA-ACCGU	lactosylceramide 4-alpha-galactosyltransferase-like
	novel_97	XM_021784021.1	3233	3253	+	5.5	CAGGCCAGUCCUCCUGUGGCA	:::: ::.: ::::: :::::	GUCCCGUUAAGAGGAAACCGU	haloalkane dehalogenase%2C transcript variant X2||uncharacterized protein LOC110634871 isoform X1||haloalkane dehalogenase%2C transcript variant X1||uncharacterized protein LOC110634871 isoform X2
	novel_97	XM_021784109.1	857	877	+	6	CAUGAGAAUUCUCUUCUGGCA	:: : :::::::.: :::::	GUCCCGUUAAGAGGAAACCGU	mannosyl-oligosaccharide glucosidase GCS1-like
	novel_97	XM_021784148.1	857	877	+	6	CAUGAGAAUUCUCUUCUGGCA	:: : :::::::.: :::::	GUCCCGUUAAGAGGAAACCGU	mannosyl-oligosaccharide glucosidase GCS1-like isoform X1||mannosyl-oligosaccharide glucosidase GCS1-like isoform X2||mannosyl-oligosaccharide glucosidase GCS1-like%2C transcript variant X1||mannosyl-oligosaccharide glucosidase GCS1-like%2C transcript variant X2
	novel_97	XM_021784149.1	747	767	+	6	CAUGAGAAUUCUCUUCUGGCA	:: : :::::::.: :::::	GUCCCGUUAAGAGGAAACCGU	mannosyl-oligosaccharide glucosidase GCS1-like isoform X1||mannosyl-oligosaccharide glucosidase GCS1-like isoform X2||mannosyl-oligosaccharide glucosidase GCS1-like%2C transcript variant X1||mannosyl-oligosaccharide glucosidase GCS1-like%2C transcript variant X2
	novel_97	XM_021784324.1	1133	1153	+	2.5	UAGGGCAAAUCUCCUUUGGCA	.::::::: ::::::::::::	GUCCCGUUAAGAGGAAACCGU	probable ubiquitin-conjugating enzyme E2 24||probable ubiquitin-conjugating enzyme E2 24%2C transcript variant X1||probable ubiquitin-conjugating enzyme E2 24%2C transcript variant X2
	novel_97	XM_021784324.1	672	692	+	3	CAGGGCAAAUCUUCUUUGGCA	:::::::: :::.::::::::	GUCCCGUUAAGAGGAAACCGU	probable ubiquitin-conjugating enzyme E2 24||probable ubiquitin-conjugating enzyme E2 24%2C transcript variant X1||probable ubiquitin-conjugating enzyme E2 24%2C transcript variant X2
	novel_97	XM_021784324.1	1040	1060	+	3.5	UUGGGCAAAUCUCCUUUGGCA	. :::::: ::::::::::::	GUCCCGUUAAGAGGAAACCGU	probable ubiquitin-conjugating enzyme E2 24||probable ubiquitin-conjugating enzyme E2 24%2C transcript variant X1||probable ubiquitin-conjugating enzyme E2 24%2C transcript variant X2
	novel_97	XM_021784324.1	776	796	+	5.5	UUGGGCAAAUCUCAUUUGGCA	. :::::: :::: :::::::	GUCCCGUUAAGAGGAAACCGU	probable ubiquitin-conjugating enzyme E2 24||probable ubiquitin-conjugating enzyme E2 24%2C transcript variant X1||probable ubiquitin-conjugating enzyme E2 24%2C transcript variant X2
	novel_97	XM_021784325.1	1024	1044	+	2.5	UAGGGCAAAUCUCCUUUGGCA	.::::::: ::::::::::::	GUCCCGUUAAGAGGAAACCGU	probable ubiquitin-conjugating enzyme E2 24||probable ubiquitin-conjugating enzyme E2 24%2C transcript variant X1||probable ubiquitin-conjugating enzyme E2 24%2C transcript variant X2
	novel_97	XM_021784325.1	563	583	+	3	CAGGGCAAAUCUUCUUUGGCA	:::::::: :::.::::::::	GUCCCGUUAAGAGGAAACCGU	probable ubiquitin-conjugating enzyme E2 24||probable ubiquitin-conjugating enzyme E2 24%2C transcript variant X1||probable ubiquitin-conjugating enzyme E2 24%2C transcript variant X2
	novel_97	XM_021784325.1	931	951	+	3.5	UUGGGCAAAUCUCCUUUGGCA	. :::::: ::::::::::::	GUCCCGUUAAGAGGAAACCGU	probable ubiquitin-conjugating enzyme E2 24||probable ubiquitin-conjugating enzyme E2 24%2C transcript variant X1||probable ubiquitin-conjugating enzyme E2 24%2C transcript variant X2
	novel_97	XM_021784325.1	667	687	+	5.5	UUGGGCAAAUCUCAUUUGGCA	. :::::: :::: :::::::	GUCCCGUUAAGAGGAAACCGU	probable ubiquitin-conjugating enzyme E2 24||probable ubiquitin-conjugating enzyme E2 24%2C transcript variant X1||probable ubiquitin-conjugating enzyme E2 24%2C transcript variant X2
	novel_97	XM_021784605.1	650	670	+	6	CAGGCCAACUCUUCUUUGGUU	:::: ::: :::.::::::.	GUCCCGUUAAGAGGAAACCGU	inorganic phosphate transporter 1-4-like
	novel_97	XM_021784766.1	1722	1741	+	6	CAUGGCA-UUCAGCUUUGGCA	:: :::: ::: ::::::::	GUCCCGUUAAGAGGAAACCGU	E3 ubiquitin-protein ligase HERC2
	novel_97	XM_021784864.1	249	269	+	5.5	CAGGCUACUUCUCCUUUUGCU	:::: .: ::::::::: ::	GUCCCGUUAAGAGGAAACCGU	protein ETHYLENE INSENSITIVE 3-like isoform X1||protein ETHYLENE INSENSITIVE 3-like%2C transcript variant X2||protein ETHYLENE INSENSITIVE 3-like%2C transcript variant X1||protein ETHYLENE INSENSITIVE 3-like isoform X2
	novel_97	XM_021784865.1	250	270	+	5.5	CAGGCUACUUCUCCUUUUGCU	:::: .: ::::::::: ::	GUCCCGUUAAGAGGAAACCGU	protein ETHYLENE INSENSITIVE 3-like isoform X1||protein ETHYLENE INSENSITIVE 3-like%2C transcript variant X2||protein ETHYLENE INSENSITIVE 3-like%2C transcript variant X1||protein ETHYLENE INSENSITIVE 3-like isoform X2
	novel_97	XM_021784941.1	1974	1994	+	5.5	CUGGAAGAUUCUCCUUUGGUC	: :: .::::::::::::.	GUCCCGUUAAGAGGAAACCGU	probable plastid-lipid-associated protein 14%2C chloroplastic
	novel_97	XM_021785610.1	4815	4835	+	6	CAUGAUAGUUCUCUUUUGUCA	:: : .:.:::::.:::: ::	GUCCCGUUAAGAGGAAACCGU	THO complex subunit 2
	novel_97	XM_021785854.1	1164	1183	+	6	UAUGCUAAUUCUCCUU-GGCC	.: : .:::::::::: :::	GUCCCGUUAAGAGGAAACCGU	receptor-like serine/threonine-protein kinase SD1-8 isoform X1||receptor-like serine/threonine-protein kinase SD1-8 isoform X2||G-type lectin S-receptor-like serine/threonine-protein kinase At1g11330 isoform X3||G-type lectin S-receptor-like serine/threonine-protein kinase At1g11330%2C transcript variant X3||G-type lectin S-receptor-like serine/threonine-protein kinase At1g11330%2C transcript var…
	novel_97	XM_021785855.1	1164	1183	+	6	UAUGCUAAUUCUCCUU-GGCC	.: : .:::::::::: :::	GUCCCGUUAAGAGGAAACCGU	receptor-like serine/threonine-protein kinase SD1-8 isoform X1||receptor-like serine/threonine-protein kinase SD1-8 isoform X2||G-type lectin S-receptor-like serine/threonine-protein kinase At1g11330 isoform X3||G-type lectin S-receptor-like serine/threonine-protein kinase At1g11330%2C transcript variant X3||G-type lectin S-receptor-like serine/threonine-protein kinase At1g11330%2C transcript var…
	novel_97	XM_021785856.1	636	655	+	6	UAUGCUAAUUCUCCUU-GGCC	.: : .:::::::::: :::	GUCCCGUUAAGAGGAAACCGU	receptor-like serine/threonine-protein kinase SD1-8 isoform X1||receptor-like serine/threonine-protein kinase SD1-8 isoform X2||G-type lectin S-receptor-like serine/threonine-protein kinase At1g11330 isoform X3||G-type lectin S-receptor-like serine/threonine-protein kinase At1g11330%2C transcript variant X3||G-type lectin S-receptor-like serine/threonine-protein kinase At1g11330%2C transcript var…
	novel_97	XM_021785922.1	86	105	+	6	CAGG-CGGUCCUGCUUUGGCA	:::: :..: :: ::::::::	GUCCCGUUAAGAGGAAACCGU	ethylene-responsive transcription factor ERF118-like
	novel_97	XM_021786006.1	245	265	+	5.5	CAGGCCAGCUCUUCUUUGGCU	:::: ::. :::.:::::::	GUCCCGUUAAGAGGAAACCGU	phosphoenolpyruvate carboxylase kinase 1-like
	novel_97	XM_021786027.1	2216	2235	+	6	CAGCGACAUUUUC-UUUGGCA	::: : :::.:: :::::::	GUCCCGUUAAGAGGAAACCGU	probable glycosyltransferase At3g07620%2C transcript variant X3||probable glycosyltransferase At3g07620%2C transcript variant X1||probable glycosyltransferase At3g07620%2C transcript variant X2||probable glycosyltransferase At3g07620
	novel_97	XM_021786028.1	2155	2174	+	6	CAGCGACAUUUUC-UUUGGCA	::: : :::.:: :::::::	GUCCCGUUAAGAGGAAACCGU	probable glycosyltransferase At3g07620%2C transcript variant X3||probable glycosyltransferase At3g07620%2C transcript variant X1||probable glycosyltransferase At3g07620%2C transcript variant X2||probable glycosyltransferase At3g07620
	novel_97	XM_021786029.1	1987	2006	+	6	CAGCGACAUUUUC-UUUGGCA	::: : :::.:: :::::::	GUCCCGUUAAGAGGAAACCGU	probable glycosyltransferase At3g07620%2C transcript variant X3||probable glycosyltransferase At3g07620%2C transcript variant X1||probable glycosyltransferase At3g07620%2C transcript variant X2||probable glycosyltransferase At3g07620
	novel_97	XM_021786146.1	2236	2257	+	6	CACAGCAACUCUCUUUGUGGCA	:: :::: ::::.:: :::::	GUCCCGUUAAGAGGAA-ACCGU	probable protein S-acyltransferase 7%2C transcript variant X2||probable protein S-acyltransferase 7%2C transcript variant X3||probable protein S-acyltransferase 7 isoform X2||probable protein S-acyltransferase 7 isoform X1||probable protein S-acyltransferase 7%2C transcript variant X4||probable protein S-acyltransferase 7%2C transcript variant X1
	novel_97	XM_021786147.1	2098	2119	+	6	CACAGCAACUCUCUUUGUGGCA	:: :::: ::::.:: :::::	GUCCCGUUAAGAGGAA-ACCGU	probable protein S-acyltransferase 7%2C transcript variant X2||probable protein S-acyltransferase 7%2C transcript variant X3||probable protein S-acyltransferase 7 isoform X2||probable protein S-acyltransferase 7 isoform X1||probable protein S-acyltransferase 7%2C transcript variant X4||probable protein S-acyltransferase 7%2C transcript variant X1
	novel_97	XM_021786894.1	70	90	+	6	CUGGCCAUUUCUUCUUUGGUU	: :: :: ::::.::::::.	GUCCCGUUAAGAGGAAACCGU	G-type lectin S-receptor-like serine/threonine-protein kinase LECRK4
	novel_97	XM_021787660.1	820	839	+	6	CAGG-CAGAUUUUCUUUGGCG	:::: ::. :.:.:::::::.	GUCCCGUUAAGAGGAAACCGU	inorganic phosphate transporter 1-11-like
	novel_97	XM_021787761.1	1842	1862	+	6	CAAGGGAAUUAUCCUUUGGAA	:: :: :::: :::::::: :	GUCCCGUUAAGAGGAAACCGU	lysM domain receptor-like kinase 4
	novel_97	XM_021789431.1	1512	1531	+	6	CACUGAAAUU-UCUUUUGGCA	:: : :::: ::.:::::::	GUCCCGUUAAGAGGAAACCGU	uncharacterized LOC110638756%2C transcript variant X1||uncharacterized protein LOC110638756 isoform X1||uncharacterized LOC110638756%2C transcript variant X3||uncharacterized LOC110638756%2C transcript variant X4||uncharacterized LOC110638756%2C transcript variant X5||uncharacterized protein LOC110638756 isoform X2||uncharacterized LOC110638756%2C transcript variant X2
	novel_97	XM_021789432.1	1512	1531	+	6	CACUGAAAUU-UCUUUUGGCA	:: : :::: ::.:::::::	GUCCCGUUAAGAGGAAACCGU	uncharacterized LOC110638756%2C transcript variant X1||uncharacterized protein LOC110638756 isoform X1||uncharacterized LOC110638756%2C transcript variant X3||uncharacterized LOC110638756%2C transcript variant X4||uncharacterized LOC110638756%2C transcript variant X5||uncharacterized protein LOC110638756 isoform X2||uncharacterized LOC110638756%2C transcript variant X2
	novel_97	XM_021790004.1	1455	1474	+	6	UAUGCUAAUUCUCCUU-GGCC	.: : .:::::::::: :::	GUCCCGUUAAGAGGAAACCGU	G-type lectin S-receptor-like serine/threonine-protein kinase At4g03230%2C transcript variant X1||receptor-like serine/threonine-protein kinase SD1-8 isoform X3||G-type lectin S-receptor-like serine/threonine-protein kinase At4g03230 isoform X1||G-type lectin S-receptor-like serine/threonine-protein kinase At4g03230 isoform X2||G-type lectin S-receptor-like serine/threonine-protein kinase At4g032…
	novel_97	XM_021790484.1	759	779	+	6	CAGGGAUUUUCUCUUUUUGCA	::::: :::::.::: :::	GUCCCGUUAAGAGGAAACCGU	putative deoxyribonuclease TATDN1%2C transcript variant X6||putative deoxyribonuclease TATDN1 isoform X2||putative deoxyribonuclease TATDN1 isoform X1||putative deoxyribonuclease TATDN1 isoform X4||putative deoxyribonuclease TATDN1%2C transcript variant X5||putative deoxyribonuclease TATDN1%2C transcript variant X2||putative deoxyribonuclease TATDN1%2C transcript variant X1||putative deoxyribonuc…
	novel_97	XM_021790486.1	758	778	+	6	CAGGGAUUUUCUCUUUUUGCA	::::: :::::.::: :::	GUCCCGUUAAGAGGAAACCGU	putative deoxyribonuclease TATDN1%2C transcript variant X6||putative deoxyribonuclease TATDN1 isoform X2||putative deoxyribonuclease TATDN1 isoform X1||putative deoxyribonuclease TATDN1 isoform X4||putative deoxyribonuclease TATDN1%2C transcript variant X5||putative deoxyribonuclease TATDN1%2C transcript variant X2||putative deoxyribonuclease TATDN1%2C transcript variant X1||putative deoxyribonuc…
	novel_97	XM_021790487.1	758	778	+	6	CAGGGAUUUUCUCUUUUUGCA	::::: :::::.::: :::	GUCCCGUUAAGAGGAAACCGU	putative deoxyribonuclease TATDN1%2C transcript variant X6||putative deoxyribonuclease TATDN1 isoform X2||putative deoxyribonuclease TATDN1 isoform X1||putative deoxyribonuclease TATDN1 isoform X4||putative deoxyribonuclease TATDN1%2C transcript variant X5||putative deoxyribonuclease TATDN1%2C transcript variant X2||putative deoxyribonuclease TATDN1%2C transcript variant X1||putative deoxyribonuc…
	novel_97	XM_021790488.1	759	779	+	6	CAGGGAUUUUCUCUUUUUGCA	::::: :::::.::: :::	GUCCCGUUAAGAGGAAACCGU	putative deoxyribonuclease TATDN1%2C transcript variant X6||putative deoxyribonuclease TATDN1 isoform X2||putative deoxyribonuclease TATDN1 isoform X1||putative deoxyribonuclease TATDN1 isoform X4||putative deoxyribonuclease TATDN1%2C transcript variant X5||putative deoxyribonuclease TATDN1%2C transcript variant X2||putative deoxyribonuclease TATDN1%2C transcript variant X1||putative deoxyribonuc…
	novel_97	XM_021790489.1	759	779	+	6	CAGGGAUUUUCUCUUUUUGCA	::::: :::::.::: :::	GUCCCGUUAAGAGGAAACCGU	putative deoxyribonuclease TATDN1%2C transcript variant X6||putative deoxyribonuclease TATDN1 isoform X2||putative deoxyribonuclease TATDN1 isoform X1||putative deoxyribonuclease TATDN1 isoform X4||putative deoxyribonuclease TATDN1%2C transcript variant X5||putative deoxyribonuclease TATDN1%2C transcript variant X2||putative deoxyribonuclease TATDN1%2C transcript variant X1||putative deoxyribonuc…
	novel_97	XM_021790490.1	757	777	+	6	CAGGGAUUUUCUCUUUUUGCA	::::: :::::.::: :::	GUCCCGUUAAGAGGAAACCGU	putative deoxyribonuclease TATDN1%2C transcript variant X6||putative deoxyribonuclease TATDN1 isoform X2||putative deoxyribonuclease TATDN1 isoform X1||putative deoxyribonuclease TATDN1 isoform X4||putative deoxyribonuclease TATDN1%2C transcript variant X5||putative deoxyribonuclease TATDN1%2C transcript variant X2||putative deoxyribonuclease TATDN1%2C transcript variant X1||putative deoxyribonuc…
	novel_97	XM_021790492.1	756	776	+	6	CAGGGAUUUUCUCUUUUUGCA	::::: :::::.::: :::	GUCCCGUUAAGAGGAAACCGU	putative deoxyribonuclease TATDN1%2C transcript variant X6||putative deoxyribonuclease TATDN1 isoform X2||putative deoxyribonuclease TATDN1 isoform X1||putative deoxyribonuclease TATDN1 isoform X4||putative deoxyribonuclease TATDN1%2C transcript variant X5||putative deoxyribonuclease TATDN1%2C transcript variant X2||putative deoxyribonuclease TATDN1%2C transcript variant X1||putative deoxyribonuc…
	novel_97	XM_021791691.1	1715	1736	+	6	AAGGGCAGUUCUACUUUUGGUG	::::::.:::: :.:::::..	GUCCCGUUAAGA-GGAAACCGU	lysM domain-containing GPI-anchored protein 1-like
	novel_97	XM_021791761.1	899	919	+	6	CAUGAGAAUUCUCUUCUGGCA	:: : :::::::.: :::::	GUCCCGUUAAGAGGAAACCGU	mannosyl-oligosaccharide glucosidase GCS1-like isoform X5||mannosyl-oligosaccharide glucosidase GCS1-like isoform X8||mannosyl-oligosaccharide glucosidase GCS1-like%2C transcript variant X5||mannosyl-oligosaccharide glucosidase GCS1-like%2C transcript variant X3||mannosyl-oligosaccharide glucosidase GCS1-like isoform X3||mannosyl-oligosaccharide glucosidase GCS1-like isoform X7||mannosyl-oligosac…
	novel_97	XM_021791762.1	899	919	+	6	CAUGAGAAUUCUCUUCUGGCA	:: : :::::::.: :::::	GUCCCGUUAAGAGGAAACCGU	mannosyl-oligosaccharide glucosidase GCS1-like isoform X5||mannosyl-oligosaccharide glucosidase GCS1-like isoform X8||mannosyl-oligosaccharide glucosidase GCS1-like%2C transcript variant X5||mannosyl-oligosaccharide glucosidase GCS1-like%2C transcript variant X3||mannosyl-oligosaccharide glucosidase GCS1-like isoform X3||mannosyl-oligosaccharide glucosidase GCS1-like isoform X7||mannosyl-oligosac…
	novel_97	XM_021791763.1	903	923	+	6	CAUGAGAAUUCUCUUCUGGCA	:: : :::::::.: :::::	GUCCCGUUAAGAGGAAACCGU	mannosyl-oligosaccharide glucosidase GCS1-like isoform X5||mannosyl-oligosaccharide glucosidase GCS1-like isoform X8||mannosyl-oligosaccharide glucosidase GCS1-like%2C transcript variant X5||mannosyl-oligosaccharide glucosidase GCS1-like%2C transcript variant X3||mannosyl-oligosaccharide glucosidase GCS1-like isoform X3||mannosyl-oligosaccharide glucosidase GCS1-like isoform X7||mannosyl-oligosac…
	novel_97	XM_021791764.1	903	923	+	6	CAUGAGAAUUCUCUUCUGGCA	:: : :::::::.: :::::	GUCCCGUUAAGAGGAAACCGU	mannosyl-oligosaccharide glucosidase GCS1-like isoform X5||mannosyl-oligosaccharide glucosidase GCS1-like isoform X8||mannosyl-oligosaccharide glucosidase GCS1-like%2C transcript variant X5||mannosyl-oligosaccharide glucosidase GCS1-like%2C transcript variant X3||mannosyl-oligosaccharide glucosidase GCS1-like isoform X3||mannosyl-oligosaccharide glucosidase GCS1-like isoform X7||mannosyl-oligosac…
	novel_97	XM_021791765.1	902	922	+	6	CAUGAGAAUUCUCUUCUGGCA	:: : :::::::.: :::::	GUCCCGUUAAGAGGAAACCGU	mannosyl-oligosaccharide glucosidase GCS1-like isoform X5||mannosyl-oligosaccharide glucosidase GCS1-like isoform X8||mannosyl-oligosaccharide glucosidase GCS1-like%2C transcript variant X5||mannosyl-oligosaccharide glucosidase GCS1-like%2C transcript variant X3||mannosyl-oligosaccharide glucosidase GCS1-like isoform X3||mannosyl-oligosaccharide glucosidase GCS1-like isoform X7||mannosyl-oligosac…
	novel_97	XM_021791766.1	420	440	+	6	CAUGAGAAUUCUCUUCUGGCA	:: : :::::::.: :::::	GUCCCGUUAAGAGGAAACCGU	mannosyl-oligosaccharide glucosidase GCS1-like isoform X5||mannosyl-oligosaccharide glucosidase GCS1-like isoform X8||mannosyl-oligosaccharide glucosidase GCS1-like%2C transcript variant X5||mannosyl-oligosaccharide glucosidase GCS1-like%2C transcript variant X3||mannosyl-oligosaccharide glucosidase GCS1-like isoform X3||mannosyl-oligosaccharide glucosidase GCS1-like isoform X7||mannosyl-oligosac…
	novel_97	XM_021791767.1	902	922	+	6	CAUGAGAAUUCUCUUCUGGCA	:: : :::::::.: :::::	GUCCCGUUAAGAGGAAACCGU	mannosyl-oligosaccharide glucosidase GCS1-like isoform X5||mannosyl-oligosaccharide glucosidase GCS1-like isoform X8||mannosyl-oligosaccharide glucosidase GCS1-like%2C transcript variant X5||mannosyl-oligosaccharide glucosidase GCS1-like%2C transcript variant X3||mannosyl-oligosaccharide glucosidase GCS1-like isoform X3||mannosyl-oligosaccharide glucosidase GCS1-like isoform X7||mannosyl-oligosac…
	novel_97	XM_021791768.1	902	922	+	6	CAUGAGAAUUCUCUUCUGGCA	:: : :::::::.: :::::	GUCCCGUUAAGAGGAAACCGU	mannosyl-oligosaccharide glucosidase GCS1-like isoform X5||mannosyl-oligosaccharide glucosidase GCS1-like isoform X8||mannosyl-oligosaccharide glucosidase GCS1-like%2C transcript variant X5||mannosyl-oligosaccharide glucosidase GCS1-like%2C transcript variant X3||mannosyl-oligosaccharide glucosidase GCS1-like isoform X3||mannosyl-oligosaccharide glucosidase GCS1-like isoform X7||mannosyl-oligosac…
	novel_97	XM_021792458.1	1156	1175	+	6	GAGGGCAUUUCUCAUU-GGCA	:::::: ::::: :: ::::	GUCCCGUUAAGAGGAAACCGU	probable protein phosphatase 2C 49
	novel_97	XM_021792505.1	121	141	+	6	UGGGGCCUUUCUAUUUUGGCA	..:::: :::: .:::::::	GUCCCGUUAAGAGGAAACCGU	uncharacterized protein LOC110640943||uncharacterized LOC110640943
	novel_97	XM_021792869.1	514	534	+	6	UCUGGCAAUUUUCCUAUGGCG	. :::::::.:::: ::::.	GUCCCGUUAAGAGGAAACCGU	uncharacterized protein At4g06744-like
	novel_97	XM_021793141.1	174	193	+	6	CAAGGCA-UUUUCAUUUGGCC	:: :::: ::.:: ::::::	GUCCCGUUAAGAGGAAACCGU	agamous-like MADS-box protein AGL62
	novel_97	XM_021793516.1	2767	2788	+	6	AAUGGCAAUUCUCCUUUGAGUU	: ::::::::::::::: :.	GUCCCGUUAAGAGGAAAC-CGU	kinesin-like protein KIN-7C%2C mitochondrial
	novel_97	XM_021794705.1	2472	2492	+	5.5	UGGCGCAGUUUUCCUUUGCCA	..: :::.::.::::::: ::	GUCCCGUUAAGAGGAAACCGU	pentatricopeptide repeat-containing protein At1g80880%2C mitochondrial
	novel_97	XM_021794727.1	1923	1944	+	5.5	CAGGUUUAAUUUUCCUUUCGCA	:::: . ::::.:::::: :::	GUCCCG-UUAAGAGGAAACCGU	uncharacterized protein LOC110642617||uncharacterized LOC110642617
	novel_97	XM_021794841.1	1722	1741	+	6	UGGCCUAAUUCUCCUU-GGCG	..: .:::::::::: :::.	GUCCCGUUAAGAGGAAACCGU	auxin response factor 10-like
	novel_97	XM_021795114.1	457	476	+	4.5	CAGG-CAAUUCUUCUUUGGAG	:::: :::::::.:::::: .	GUCCCGUUAAGAGGAAACCGU	chaperone protein dnaJ 49-like
	novel_97	XM_021795126.1	836	855	+	4.5	CAGG-CAAUUCUUCUUUGGAG	:::: :::::::.:::::: .	GUCCCGUUAAGAGGAAACCGU	chaperone protein dnaJ 49-like%2C transcript variant X2||chaperone protein dnaJ 49-like||chaperone protein dnaJ 49-like%2C transcript variant X3||chaperone protein dnaJ 49-like%2C transcript variant X1
	novel_97	XM_021795127.1	836	855	+	4.5	CAGG-CAAUUCUUCUUUGGAG	:::: :::::::.:::::: .	GUCCCGUUAAGAGGAAACCGU	chaperone protein dnaJ 49-like%2C transcript variant X2||chaperone protein dnaJ 49-like||chaperone protein dnaJ 49-like%2C transcript variant X3||chaperone protein dnaJ 49-like%2C transcript variant X1
	novel_97	XM_021795128.1	864	883	+	4.5	CAGG-CAAUUCUUCUUUGGAG	:::: :::::::.:::::: .	GUCCCGUUAAGAGGAAACCGU	chaperone protein dnaJ 49-like%2C transcript variant X2||chaperone protein dnaJ 49-like||chaperone protein dnaJ 49-like%2C transcript variant X3||chaperone protein dnaJ 49-like%2C transcript variant X1
	novel_97	XM_021795201.1	3229	3248	+	4	CAGAG-ACUUCUCCUUUGGUA	::: : : :::::::::::.:	GUCCCGUUAAGAGGAAACCGU	protein CELLULOSE SYNTHASE INTERACTIVE 1-like%2C transcript variant X4||protein CELLULOSE SYNTHASE INTERACTIVE 1-like%2C transcript variant X6||protein CELLULOSE SYNTHASE INTERACTIVE 1-like isoform X1||protein CELLULOSE SYNTHASE INTERACTIVE 1-like%2C transcript variant X5||protein CELLULOSE SYNTHASE INTERACTIVE 1-like isoform X3||protein CELLULOSE SYNTHASE INTERACTIVE 1-like isoform X4||protein C…
	novel_97	XM_021795203.1	3132	3151	+	4	CAGAG-ACUUCUCCUUUGGUA	::: : : :::::::::::.:	GUCCCGUUAAGAGGAAACCGU	protein CELLULOSE SYNTHASE INTERACTIVE 1-like%2C transcript variant X4||protein CELLULOSE SYNTHASE INTERACTIVE 1-like%2C transcript variant X6||protein CELLULOSE SYNTHASE INTERACTIVE 1-like isoform X1||protein CELLULOSE SYNTHASE INTERACTIVE 1-like%2C transcript variant X5||protein CELLULOSE SYNTHASE INTERACTIVE 1-like isoform X3||protein CELLULOSE SYNTHASE INTERACTIVE 1-like isoform X4||protein C…
	novel_97	XM_021795204.1	3229	3248	+	4	CAGAG-ACUUCUCCUUUGGUA	::: : : :::::::::::.:	GUCCCGUUAAGAGGAAACCGU	protein CELLULOSE SYNTHASE INTERACTIVE 1-like%2C transcript variant X4||protein CELLULOSE SYNTHASE INTERACTIVE 1-like%2C transcript variant X6||protein CELLULOSE SYNTHASE INTERACTIVE 1-like isoform X1||protein CELLULOSE SYNTHASE INTERACTIVE 1-like%2C transcript variant X5||protein CELLULOSE SYNTHASE INTERACTIVE 1-like isoform X3||protein CELLULOSE SYNTHASE INTERACTIVE 1-like isoform X4||protein C…
	novel_97	XM_021795205.1	3229	3248	+	4	CAGAG-ACUUCUCCUUUGGUA	::: : : :::::::::::.:	GUCCCGUUAAGAGGAAACCGU	protein CELLULOSE SYNTHASE INTERACTIVE 1-like%2C transcript variant X4||protein CELLULOSE SYNTHASE INTERACTIVE 1-like%2C transcript variant X6||protein CELLULOSE SYNTHASE INTERACTIVE 1-like isoform X1||protein CELLULOSE SYNTHASE INTERACTIVE 1-like%2C transcript variant X5||protein CELLULOSE SYNTHASE INTERACTIVE 1-like isoform X3||protein CELLULOSE SYNTHASE INTERACTIVE 1-like isoform X4||protein C…
	novel_97	XM_021795206.1	2955	2974	+	4	CAGAG-ACUUCUCCUUUGGUA	::: : : :::::::::::.:	GUCCCGUUAAGAGGAAACCGU	protein CELLULOSE SYNTHASE INTERACTIVE 1-like%2C transcript variant X4||protein CELLULOSE SYNTHASE INTERACTIVE 1-like%2C transcript variant X6||protein CELLULOSE SYNTHASE INTERACTIVE 1-like isoform X1||protein CELLULOSE SYNTHASE INTERACTIVE 1-like%2C transcript variant X5||protein CELLULOSE SYNTHASE INTERACTIVE 1-like isoform X3||protein CELLULOSE SYNTHASE INTERACTIVE 1-like isoform X4||protein C…
	novel_97	XM_021795207.1	3232	3251	+	4	CAGAG-ACUUCUCCUUUGGUA	::: : : :::::::::::.:	GUCCCGUUAAGAGGAAACCGU	protein CELLULOSE SYNTHASE INTERACTIVE 1-like%2C transcript variant X4||protein CELLULOSE SYNTHASE INTERACTIVE 1-like%2C transcript variant X6||protein CELLULOSE SYNTHASE INTERACTIVE 1-like isoform X1||protein CELLULOSE SYNTHASE INTERACTIVE 1-like%2C transcript variant X5||protein CELLULOSE SYNTHASE INTERACTIVE 1-like isoform X3||protein CELLULOSE SYNTHASE INTERACTIVE 1-like isoform X4||protein C…
	novel_97	XM_021797467.1	1432	1452	+	5.5	AAAGGAGCUUCUUCUUUGGCA	: :: . ::::.::::::::	GUCCCGUUAAGAGGAAACCGU	RAN GTPase-activating protein 1-like
	novel_97	XM_021797862.1	528	548	+	6	CAGCACAUUUCUCCUAUGGUA	::: :: ::::::: :::.:	GUCCCGUUAAGAGGAAACCGU	uncharacterized LOC110644899%2C transcript variant X2||uncharacterized protein LOC110644899 isoform X2||uncharacterized LOC110644899%2C transcript variant X3||uncharacterized protein LOC110644899 isoform X1||uncharacterized LOC110644899%2C transcript variant X1
	novel_97	XM_021797864.1	528	548	+	6	CAGCACAUUUCUCCUAUGGUA	::: :: ::::::: :::.:	GUCCCGUUAAGAGGAAACCGU	uncharacterized LOC110644899%2C transcript variant X2||uncharacterized protein LOC110644899 isoform X2||uncharacterized LOC110644899%2C transcript variant X3||uncharacterized protein LOC110644899 isoform X1||uncharacterized LOC110644899%2C transcript variant X1
	novel_97	XM_021798190.1	1509	1529	+	5.5	AAAGGAGCUUCUUCUUUGGCA	: :: . ::::.::::::::	GUCCCGUUAAGAGGAAACCGU	RAN GTPase-activating protein 1-like||RAN GTPase-activating protein 1-like%2C transcript variant X1||RAN GTPase-activating protein 1-like%2C transcript variant X2
	novel_97	XM_021799481.1	1759	1779	+	5.5	UUGGCCAACUCUUCUUUGGCA	. :: ::: :::.::::::::	GUCCCGUUAAGAGGAAACCGU	alkaline/neutral invertase E%2C chloroplastic-like
	novel_97	XM_021799485.1	456	477	+	4	UGGGUCAGAUUCUCUUUUGGCA	..:: :: ::::::.:::::::	GUCCCGU-UAAGAGGAAACCGU	ankyrin repeat domain-containing protein 13C-B-like||ankyrin repeat domain-containing protein 13C-B-like%2C transcript variant X2||ankyrin repeat domain-containing protein 13C-B-like%2C transcript variant X1
	novel_97	XM_021800017.1	921	940	+	6	UAGC-UAAUCCUCUUUUGGCA	.:: .::: :::.:::::::	GUCCCGUUAAGAGGAAACCGU	mitochondrial-processing peptidase subunit alpha-like isoform X2||mitochondrial-processing peptidase subunit alpha-like%2C transcript variant X3||mitochondrial-processing peptidase subunit alpha-like%2C transcript variant X1||mitochondrial-processing peptidase subunit alpha-like%2C transcript variant X4||mitochondrial-processing peptidase subunit alpha-like isoform X1||mitochondrial-processing pe…
	novel_97	XM_021800019.1	923	942	+	6	UAGC-UAAUCCUCUUUUGGCA	.:: .::: :::.:::::::	GUCCCGUUAAGAGGAAACCGU	mitochondrial-processing peptidase subunit alpha-like isoform X2||mitochondrial-processing peptidase subunit alpha-like%2C transcript variant X3||mitochondrial-processing peptidase subunit alpha-like%2C transcript variant X1||mitochondrial-processing peptidase subunit alpha-like%2C transcript variant X4||mitochondrial-processing peptidase subunit alpha-like isoform X1||mitochondrial-processing pe…
	novel_97	XM_021800315.1	1370	1391	+	6	AAUCGUAGUUCUCUCUUUGGCA	: :.:.::::: ::::::::	GUCCCGUUAAGAG-GAAACCGU	protein HESO1-like%2C transcript variant X1||protein HESO1-like||protein HESO1-like%2C transcript variant X2||protein HESO1-like%2C transcript variant X3
	novel_97	XM_021800317.1	1111	1132	+	6	AAUCGUAGUUCUCUCUUUGGCA	: :.:.::::: ::::::::	GUCCCGUUAAGAG-GAAACCGU	protein HESO1-like%2C transcript variant X1||protein HESO1-like||protein HESO1-like%2C transcript variant X2||protein HESO1-like%2C transcript variant X3
	novel_97	XM_021800318.1	1442	1463	+	6	AAUCGUAGUUCUCUCUUUGGCA	: :.:.::::: ::::::::	GUCCCGUUAAGAG-GAAACCGU	protein HESO1-like%2C transcript variant X1||protein HESO1-like||protein HESO1-like%2C transcript variant X2||protein HESO1-like%2C transcript variant X3
	novel_97	XM_021801005.1	963	983	+	6	GAUGAUGAUUUUUCUUUGGCA	: : ..:::.:.::::::::	GUCCCGUUAAGAGGAAACCGU	proline iminopeptidase%2C transcript variant X2||proline iminopeptidase%2C transcript variant X1||proline iminopeptidase isoform X2||proline iminopeptidase isoform X1
	novel_97	XM_021801006.1	774	794	+	6	GAUGAUGAUUUUUCUUUGGCA	: : ..:::.:.::::::::	GUCCCGUUAAGAGGAAACCGU	proline iminopeptidase%2C transcript variant X2||proline iminopeptidase%2C transcript variant X1||proline iminopeptidase isoform X2||proline iminopeptidase isoform X1
	novel_97	XM_021801458.1	1094	1113	+	6	CAGG-CUAUUCUCCUUUCCCA	:::: : :::::::::: ::	GUCCCGUUAAGAGGAAACCGU	UDP-sugar pyrophosphorylase-like||UDP-sugar pyrophosphorylase-like%2C transcript variant X2||UDP-sugar pyrophosphorylase-like%2C transcript variant X8||UDP-sugar pyrophosphorylase-like%2C transcript variant X5||UDP-sugar pyrophosphorylase-like%2C transcript variant X1||UDP-sugar pyrophosphorylase-like%2C transcript variant X4||UDP-sugar pyrophosphorylase-like%2C transcript variant X9||UDP-sugar p…
	novel_97	XM_021801459.1	1234	1253	+	6	CAGG-CUAUUCUCCUUUCCCA	:::: : :::::::::: ::	GUCCCGUUAAGAGGAAACCGU	UDP-sugar pyrophosphorylase-like||UDP-sugar pyrophosphorylase-like%2C transcript variant X2||UDP-sugar pyrophosphorylase-like%2C transcript variant X8||UDP-sugar pyrophosphorylase-like%2C transcript variant X5||UDP-sugar pyrophosphorylase-like%2C transcript variant X1||UDP-sugar pyrophosphorylase-like%2C transcript variant X4||UDP-sugar pyrophosphorylase-like%2C transcript variant X9||UDP-sugar p…
	novel_97	XM_021801460.1	1094	1113	+	6	CAGG-CUAUUCUCCUUUCCCA	:::: : :::::::::: ::	GUCCCGUUAAGAGGAAACCGU	UDP-sugar pyrophosphorylase-like||UDP-sugar pyrophosphorylase-like%2C transcript variant X2||UDP-sugar pyrophosphorylase-like%2C transcript variant X8||UDP-sugar pyrophosphorylase-like%2C transcript variant X5||UDP-sugar pyrophosphorylase-like%2C transcript variant X1||UDP-sugar pyrophosphorylase-like%2C transcript variant X4||UDP-sugar pyrophosphorylase-like%2C transcript variant X9||UDP-sugar p…
	novel_97	XM_021801462.1	1094	1113	+	6	CAGG-CUAUUCUCCUUUCCCA	:::: : :::::::::: ::	GUCCCGUUAAGAGGAAACCGU	UDP-sugar pyrophosphorylase-like||UDP-sugar pyrophosphorylase-like%2C transcript variant X2||UDP-sugar pyrophosphorylase-like%2C transcript variant X8||UDP-sugar pyrophosphorylase-like%2C transcript variant X5||UDP-sugar pyrophosphorylase-like%2C transcript variant X1||UDP-sugar pyrophosphorylase-like%2C transcript variant X4||UDP-sugar pyrophosphorylase-like%2C transcript variant X9||UDP-sugar p…
	novel_97	XM_021801515.1	1140	1159	+	6	UACUGUA-UUCUCCUUUUGCA	.: :.: ::::::::: :::	GUCCCGUUAAGAGGAAACCGU	rubber cis-polyprenyltransferase HRT2-like
	novel_97	XM_021801535.1	2654	2674	+	6	UAGGAUUUUUCUCCUUUGUCA	.::: . :::::::::: ::	GUCCCGUUAAGAGGAAACCGU	receptor protein kinase-like protein ZAR1
	novel_97	XM_021801901.1	3422	3441	+	5.5	UAAAGCAAU-CUCCUUUGGCU	.: ::::: ::::::::::	GUCCCGUUAAGAGGAAACCGU	exocyst complex component EXO70E2-like
	novel_97	XM_021802071.1	895	915	+	2.5	CAGGGCAGAUCUCCUUUGGCA	:::::::. ::::::::::::	GUCCCGUUAAGAGGAAACCGU	probable ubiquitin-conjugating enzyme E2 24%2C transcript variant X2||probable ubiquitin-conjugating enzyme E2 24%2C transcript variant X4||probable ubiquitin-conjugating enzyme E2 24%2C transcript variant X1||probable ubiquitin-conjugating enzyme E2 24 isoform X2||probable ubiquitin-conjugating enzyme E2 24 isoform X3||probable ubiquitin-conjugating enzyme E2 24%2C transcript variant X5||probabl…
	novel_97	XM_021802071.1	622	642	+	3	CAGGGCAAAUCUUCUUUGGCA	:::::::: :::.::::::::	GUCCCGUUAAGAGGAAACCGU	probable ubiquitin-conjugating enzyme E2 24%2C transcript variant X2||probable ubiquitin-conjugating enzyme E2 24%2C transcript variant X4||probable ubiquitin-conjugating enzyme E2 24%2C transcript variant X1||probable ubiquitin-conjugating enzyme E2 24 isoform X2||probable ubiquitin-conjugating enzyme E2 24 isoform X3||probable ubiquitin-conjugating enzyme E2 24%2C transcript variant X5||probabl…
	novel_97	XM_021802071.1	1127	1147	+	3	GAGGGCAAAUCUCCUUUGGCA	::::::: ::::::::::::	GUCCCGUUAAGAGGAAACCGU	probable ubiquitin-conjugating enzyme E2 24%2C transcript variant X2||probable ubiquitin-conjugating enzyme E2 24%2C transcript variant X4||probable ubiquitin-conjugating enzyme E2 24%2C transcript variant X1||probable ubiquitin-conjugating enzyme E2 24 isoform X2||probable ubiquitin-conjugating enzyme E2 24 isoform X3||probable ubiquitin-conjugating enzyme E2 24%2C transcript variant X5||probabl…
	novel_97	XM_021802071.1	1034	1054	+	3	CUGGGCAAAUCUCCUUUGGCA	: :::::: ::::::::::::	GUCCCGUUAAGAGGAAACCGU	probable ubiquitin-conjugating enzyme E2 24%2C transcript variant X2||probable ubiquitin-conjugating enzyme E2 24%2C transcript variant X4||probable ubiquitin-conjugating enzyme E2 24%2C transcript variant X1||probable ubiquitin-conjugating enzyme E2 24 isoform X2||probable ubiquitin-conjugating enzyme E2 24 isoform X3||probable ubiquitin-conjugating enzyme E2 24%2C transcript variant X5||probabl…
	novel_97	XM_021802071.1	757	777	+	3.5	UUGGGCAAAUCUCCUUUGGCA	. :::::: ::::::::::::	GUCCCGUUAAGAGGAAACCGU	probable ubiquitin-conjugating enzyme E2 24%2C transcript variant X2||probable ubiquitin-conjugating enzyme E2 24%2C transcript variant X4||probable ubiquitin-conjugating enzyme E2 24%2C transcript variant X1||probable ubiquitin-conjugating enzyme E2 24 isoform X2||probable ubiquitin-conjugating enzyme E2 24 isoform X3||probable ubiquitin-conjugating enzyme E2 24%2C transcript variant X5||probabl…
	novel_97	XM_021802071.1	568	588	+	6	CAUGGGAAUUCUUUCUUGGCA	:: :: ::::::.. ::::::	GUCCCGUUAAGAGGAAACCGU	probable ubiquitin-conjugating enzyme E2 24%2C transcript variant X2||probable ubiquitin-conjugating enzyme E2 24%2C transcript variant X4||probable ubiquitin-conjugating enzyme E2 24%2C transcript variant X1||probable ubiquitin-conjugating enzyme E2 24 isoform X2||probable ubiquitin-conjugating enzyme E2 24 isoform X3||probable ubiquitin-conjugating enzyme E2 24%2C transcript variant X5||probabl…
	novel_97	XM_021802072.1	895	915	+	2.5	CAGGGCAGAUCUCCUUUGGCA	:::::::. ::::::::::::	GUCCCGUUAAGAGGAAACCGU	probable ubiquitin-conjugating enzyme E2 24%2C transcript variant X2||probable ubiquitin-conjugating enzyme E2 24%2C transcript variant X4||probable ubiquitin-conjugating enzyme E2 24%2C transcript variant X1||probable ubiquitin-conjugating enzyme E2 24 isoform X2||probable ubiquitin-conjugating enzyme E2 24 isoform X3||probable ubiquitin-conjugating enzyme E2 24%2C transcript variant X5||probabl…
	novel_97	XM_021802072.1	622	642	+	3	CAGGGCAAAUCUUCUUUGGCA	:::::::: :::.::::::::	GUCCCGUUAAGAGGAAACCGU	probable ubiquitin-conjugating enzyme E2 24%2C transcript variant X2||probable ubiquitin-conjugating enzyme E2 24%2C transcript variant X4||probable ubiquitin-conjugating enzyme E2 24%2C transcript variant X1||probable ubiquitin-conjugating enzyme E2 24 isoform X2||probable ubiquitin-conjugating enzyme E2 24 isoform X3||probable ubiquitin-conjugating enzyme E2 24%2C transcript variant X5||probabl…
	novel_97	XM_021802072.1	1127	1147	+	3	GAGGGCAAAUCUCCUUUGGCA	::::::: ::::::::::::	GUCCCGUUAAGAGGAAACCGU	probable ubiquitin-conjugating enzyme E2 24%2C transcript variant X2||probable ubiquitin-conjugating enzyme E2 24%2C transcript variant X4||probable ubiquitin-conjugating enzyme E2 24%2C transcript variant X1||probable ubiquitin-conjugating enzyme E2 24 isoform X2||probable ubiquitin-conjugating enzyme E2 24 isoform X3||probable ubiquitin-conjugating enzyme E2 24%2C transcript variant X5||probabl…
	novel_97	XM_021802072.1	1034	1054	+	3	CUGGGCAAAUCUCCUUUGGCA	: :::::: ::::::::::::	GUCCCGUUAAGAGGAAACCGU	probable ubiquitin-conjugating enzyme E2 24%2C transcript variant X2||probable ubiquitin-conjugating enzyme E2 24%2C transcript variant X4||probable ubiquitin-conjugating enzyme E2 24%2C transcript variant X1||probable ubiquitin-conjugating enzyme E2 24 isoform X2||probable ubiquitin-conjugating enzyme E2 24 isoform X3||probable ubiquitin-conjugating enzyme E2 24%2C transcript variant X5||probabl…
	novel_97	XM_021802072.1	757	777	+	3.5	UUGGGCAAAUCUCCUUUGGCA	. :::::: ::::::::::::	GUCCCGUUAAGAGGAAACCGU	probable ubiquitin-conjugating enzyme E2 24%2C transcript variant X2||probable ubiquitin-conjugating enzyme E2 24%2C transcript variant X4||probable ubiquitin-conjugating enzyme E2 24%2C transcript variant X1||probable ubiquitin-conjugating enzyme E2 24 isoform X2||probable ubiquitin-conjugating enzyme E2 24 isoform X3||probable ubiquitin-conjugating enzyme E2 24%2C transcript variant X5||probabl…
	novel_97	XM_021802072.1	568	588	+	6	CAUGGGAAUUCUUUCUUGGCA	:: :: ::::::.. ::::::	GUCCCGUUAAGAGGAAACCGU	probable ubiquitin-conjugating enzyme E2 24%2C transcript variant X2||probable ubiquitin-conjugating enzyme E2 24%2C transcript variant X4||probable ubiquitin-conjugating enzyme E2 24%2C transcript variant X1||probable ubiquitin-conjugating enzyme E2 24 isoform X2||probable ubiquitin-conjugating enzyme E2 24 isoform X3||probable ubiquitin-conjugating enzyme E2 24%2C transcript variant X5||probabl…
	novel_97	XM_021802073.1	842	862	+	2.5	CAGGGCAGAUCUCCUUUGGCA	:::::::. ::::::::::::	GUCCCGUUAAGAGGAAACCGU	probable ubiquitin-conjugating enzyme E2 24%2C transcript variant X2||probable ubiquitin-conjugating enzyme E2 24%2C transcript variant X4||probable ubiquitin-conjugating enzyme E2 24%2C transcript variant X1||probable ubiquitin-conjugating enzyme E2 24 isoform X2||probable ubiquitin-conjugating enzyme E2 24 isoform X3||probable ubiquitin-conjugating enzyme E2 24%2C transcript variant X5||probabl…
	novel_97	XM_021802073.1	569	589	+	3	CAGGGCAAAUCUUCUUUGGCA	:::::::: :::.::::::::	GUCCCGUUAAGAGGAAACCGU	probable ubiquitin-conjugating enzyme E2 24%2C transcript variant X2||probable ubiquitin-conjugating enzyme E2 24%2C transcript variant X4||probable ubiquitin-conjugating enzyme E2 24%2C transcript variant X1||probable ubiquitin-conjugating enzyme E2 24 isoform X2||probable ubiquitin-conjugating enzyme E2 24 isoform X3||probable ubiquitin-conjugating enzyme E2 24%2C transcript variant X5||probabl…
	novel_97	XM_021802073.1	1074	1094	+	3	GAGGGCAAAUCUCCUUUGGCA	::::::: ::::::::::::	GUCCCGUUAAGAGGAAACCGU	probable ubiquitin-conjugating enzyme E2 24%2C transcript variant X2||probable ubiquitin-conjugating enzyme E2 24%2C transcript variant X4||probable ubiquitin-conjugating enzyme E2 24%2C transcript variant X1||probable ubiquitin-conjugating enzyme E2 24 isoform X2||probable ubiquitin-conjugating enzyme E2 24 isoform X3||probable ubiquitin-conjugating enzyme E2 24%2C transcript variant X5||probabl…
	novel_97	XM_021802073.1	981	1001	+	3	CUGGGCAAAUCUCCUUUGGCA	: :::::: ::::::::::::	GUCCCGUUAAGAGGAAACCGU	probable ubiquitin-conjugating enzyme E2 24%2C transcript variant X2||probable ubiquitin-conjugating enzyme E2 24%2C transcript variant X4||probable ubiquitin-conjugating enzyme E2 24%2C transcript variant X1||probable ubiquitin-conjugating enzyme E2 24 isoform X2||probable ubiquitin-conjugating enzyme E2 24 isoform X3||probable ubiquitin-conjugating enzyme E2 24%2C transcript variant X5||probabl…
	novel_97	XM_021802073.1	704	724	+	3.5	UUGGGCAAAUCUCCUUUGGCA	. :::::: ::::::::::::	GUCCCGUUAAGAGGAAACCGU	probable ubiquitin-conjugating enzyme E2 24%2C transcript variant X2||probable ubiquitin-conjugating enzyme E2 24%2C transcript variant X4||probable ubiquitin-conjugating enzyme E2 24%2C transcript variant X1||probable ubiquitin-conjugating enzyme E2 24 isoform X2||probable ubiquitin-conjugating enzyme E2 24 isoform X3||probable ubiquitin-conjugating enzyme E2 24%2C transcript variant X5||probabl…
	novel_97	XM_021802073.1	515	535	+	6	CAUGGGAAUUCUUUCUUGGCA	:: :: ::::::.. ::::::	GUCCCGUUAAGAGGAAACCGU	probable ubiquitin-conjugating enzyme E2 24%2C transcript variant X2||probable ubiquitin-conjugating enzyme E2 24%2C transcript variant X4||probable ubiquitin-conjugating enzyme E2 24%2C transcript variant X1||probable ubiquitin-conjugating enzyme E2 24 isoform X2||probable ubiquitin-conjugating enzyme E2 24 isoform X3||probable ubiquitin-conjugating enzyme E2 24%2C transcript variant X5||probabl…
	novel_97	XM_021802074.1	895	915	+	2.5	CAGGGCAGAUCUCCUUUGGCA	:::::::. ::::::::::::	GUCCCGUUAAGAGGAAACCGU	probable ubiquitin-conjugating enzyme E2 24%2C transcript variant X2||probable ubiquitin-conjugating enzyme E2 24%2C transcript variant X4||probable ubiquitin-conjugating enzyme E2 24%2C transcript variant X1||probable ubiquitin-conjugating enzyme E2 24 isoform X2||probable ubiquitin-conjugating enzyme E2 24 isoform X3||probable ubiquitin-conjugating enzyme E2 24%2C transcript variant X5||probabl…
	novel_97	XM_021802074.1	622	642	+	3	CAGGGCAAAUCUUCUUUGGCA	:::::::: :::.::::::::	GUCCCGUUAAGAGGAAACCGU	probable ubiquitin-conjugating enzyme E2 24%2C transcript variant X2||probable ubiquitin-conjugating enzyme E2 24%2C transcript variant X4||probable ubiquitin-conjugating enzyme E2 24%2C transcript variant X1||probable ubiquitin-conjugating enzyme E2 24 isoform X2||probable ubiquitin-conjugating enzyme E2 24 isoform X3||probable ubiquitin-conjugating enzyme E2 24%2C transcript variant X5||probabl…
	novel_97	XM_021802074.1	1127	1147	+	3	GAGGGCAAAUCUCCUUUGGCA	::::::: ::::::::::::	GUCCCGUUAAGAGGAAACCGU	probable ubiquitin-conjugating enzyme E2 24%2C transcript variant X2||probable ubiquitin-conjugating enzyme E2 24%2C transcript variant X4||probable ubiquitin-conjugating enzyme E2 24%2C transcript variant X1||probable ubiquitin-conjugating enzyme E2 24 isoform X2||probable ubiquitin-conjugating enzyme E2 24 isoform X3||probable ubiquitin-conjugating enzyme E2 24%2C transcript variant X5||probabl…
	novel_97	XM_021802074.1	1034	1054	+	3	CUGGGCAAAUCUCCUUUGGCA	: :::::: ::::::::::::	GUCCCGUUAAGAGGAAACCGU	probable ubiquitin-conjugating enzyme E2 24%2C transcript variant X2||probable ubiquitin-conjugating enzyme E2 24%2C transcript variant X4||probable ubiquitin-conjugating enzyme E2 24%2C transcript variant X1||probable ubiquitin-conjugating enzyme E2 24 isoform X2||probable ubiquitin-conjugating enzyme E2 24 isoform X3||probable ubiquitin-conjugating enzyme E2 24%2C transcript variant X5||probabl…
	novel_97	XM_021802074.1	757	777	+	3.5	UUGGGCAAAUCUCCUUUGGCA	. :::::: ::::::::::::	GUCCCGUUAAGAGGAAACCGU	probable ubiquitin-conjugating enzyme E2 24%2C transcript variant X2||probable ubiquitin-conjugating enzyme E2 24%2C transcript variant X4||probable ubiquitin-conjugating enzyme E2 24%2C transcript variant X1||probable ubiquitin-conjugating enzyme E2 24 isoform X2||probable ubiquitin-conjugating enzyme E2 24 isoform X3||probable ubiquitin-conjugating enzyme E2 24%2C transcript variant X5||probabl…
	novel_97	XM_021802074.1	568	588	+	6	CAUGGGAAUUCUUUCUUGGCA	:: :: ::::::.. ::::::	GUCCCGUUAAGAGGAAACCGU	probable ubiquitin-conjugating enzyme E2 24%2C transcript variant X2||probable ubiquitin-conjugating enzyme E2 24%2C transcript variant X4||probable ubiquitin-conjugating enzyme E2 24%2C transcript variant X1||probable ubiquitin-conjugating enzyme E2 24 isoform X2||probable ubiquitin-conjugating enzyme E2 24 isoform X3||probable ubiquitin-conjugating enzyme E2 24%2C transcript variant X5||probabl…
	novel_97	XM_021802167.1	2053	2072	+	6	GAAGGCCAUUCUCUUUUG-CA	: ::: ::::::.:::: ::	GUCCCGUUAAGAGGAAACCGU	homeobox-leucine zipper protein REVOLUTA-like
	novel_97	XM_021802473.1	226	245	+	6	CAUGGCA-UUCCCAUUUGGCA	:: :::: ::: : :::::::	GUCCCGUUAAGAGGAAACCGU	anthocyanidin 3-O-glucosyltransferase 7-like
	novel_97	XM_021802479.1	245	264	+	6	CAUGGCA-UUCCCAUUUGGCA	:: :::: ::: : :::::::	GUCCCGUUAAGAGGAAACCGU	anthocyanidin 3-O-glucosyltransferase 7-like
	novel_97	XM_021808155.1	528	547	+	6	UGGUGCAAUCCUCCUUUG-CA	..: ::::: :::::::: ::	GUCCCGUUAAGAGGAAACCGU	expansin-A1-like
	novel_97	XM_021809627.1	496	515	+	6	CAGAGGAAUUCUUCUU-GGCU	::: : ::::::.::: :::	GUCCCGUUAAGAGGAAACCGU	centromere protein C-like isoform X3||centromere protein C-like%2C transcript variant X2||centromere protein C-like isoform X2||centromere protein C-like%2C transcript variant X1||centromere protein C-like%2C transcript variant X8||centromere protein C-like%2C transcript variant X7||centromere protein C-like isoform X5||centromere protein C-like%2C transcript variant X4||centromere protein C-like…
	novel_97	XM_021809628.1	447	466	+	6	CAGAGGAAUUCUUCUU-GGCU	::: : ::::::.::: :::	GUCCCGUUAAGAGGAAACCGU	centromere protein C-like isoform X3||centromere protein C-like%2C transcript variant X2||centromere protein C-like isoform X2||centromere protein C-like%2C transcript variant X1||centromere protein C-like%2C transcript variant X8||centromere protein C-like%2C transcript variant X7||centromere protein C-like isoform X5||centromere protein C-like%2C transcript variant X4||centromere protein C-like…
	novel_97	XM_021809629.1	496	515	+	6	CAGAGGAAUUCUUCUU-GGCU	::: : ::::::.::: :::	GUCCCGUUAAGAGGAAACCGU	centromere protein C-like isoform X3||centromere protein C-like%2C transcript variant X2||centromere protein C-like isoform X2||centromere protein C-like%2C transcript variant X1||centromere protein C-like%2C transcript variant X8||centromere protein C-like%2C transcript variant X7||centromere protein C-like isoform X5||centromere protein C-like%2C transcript variant X4||centromere protein C-like…
	novel_97	XM_021809630.1	496	515	+	6	CAGAGGAAUUCUUCUU-GGCU	::: : ::::::.::: :::	GUCCCGUUAAGAGGAAACCGU	centromere protein C-like isoform X3||centromere protein C-like%2C transcript variant X2||centromere protein C-like isoform X2||centromere protein C-like%2C transcript variant X1||centromere protein C-like%2C transcript variant X8||centromere protein C-like%2C transcript variant X7||centromere protein C-like isoform X5||centromere protein C-like%2C transcript variant X4||centromere protein C-like…
	novel_97	XM_021809699.1	3338	3359	+	6	CAAGGCAUUUUUGCUUUUGGCA	:: :::: ::.: :.:::::::	GUCCCGUUAAGA-GGAAACCGU	squamosa promoter-binding-like protein 6 isoform X1||squamosa promoter-binding-like protein 6 isoform X3||squamosa promoter-binding-like protein 6 isoform X4||squamosa promoter-binding-like protein 6%2C transcript variant X3||squamosa promoter-binding-like protein 6%2C transcript variant X2||squamosa promoter-binding-like protein 6%2C transcript variant X1||squamosa promoter-binding-like protein …
	novel_97	XM_021810065.1	963	983	+	6	UCAAGCAAUUCUUCUUUGGUG	. ::::::::.::::::..	GUCCCGUUAAGAGGAAACCGU	uncharacterized protein LOC110654158 isoform X1||uncharacterized protein LOC110654158 isoform X2||uncharacterized LOC110654158%2C transcript variant X3||uncharacterized LOC110654158%2C transcript variant X4||uncharacterized protein LOC110654158 isoform X3||uncharacterized LOC110654158%2C transcript variant X2||uncharacterized protein LOC110654158 isoform X4||uncharacterized LOC110654158%2C transc…
	novel_97	XM_021810069.1	1661	1681	+	6	UCAAGCAAUUCUUCUUUGGUG	. ::::::::.::::::..	GUCCCGUUAAGAGGAAACCGU	uncharacterized protein LOC110654158 isoform X1||uncharacterized protein LOC110654158 isoform X2||uncharacterized LOC110654158%2C transcript variant X3||uncharacterized LOC110654158%2C transcript variant X4||uncharacterized protein LOC110654158 isoform X3||uncharacterized LOC110654158%2C transcript variant X2||uncharacterized protein LOC110654158 isoform X4||uncharacterized LOC110654158%2C transc…
	novel_97	XM_021810073.1	1661	1681	+	6	UCAAGCAAUUCUUCUUUGGUG	. ::::::::.::::::..	GUCCCGUUAAGAGGAAACCGU	uncharacterized protein LOC110654158 isoform X1||uncharacterized protein LOC110654158 isoform X2||uncharacterized LOC110654158%2C transcript variant X3||uncharacterized LOC110654158%2C transcript variant X4||uncharacterized protein LOC110654158 isoform X3||uncharacterized LOC110654158%2C transcript variant X2||uncharacterized protein LOC110654158 isoform X4||uncharacterized LOC110654158%2C transc…
	novel_97	XM_021810079.1	1661	1681	+	6	UCAAGCAAUUCUUCUUUGGUG	. ::::::::.::::::..	GUCCCGUUAAGAGGAAACCGU	uncharacterized protein LOC110654158 isoform X1||uncharacterized protein LOC110654158 isoform X2||uncharacterized LOC110654158%2C transcript variant X3||uncharacterized LOC110654158%2C transcript variant X4||uncharacterized protein LOC110654158 isoform X3||uncharacterized LOC110654158%2C transcript variant X2||uncharacterized protein LOC110654158 isoform X4||uncharacterized LOC110654158%2C transc…
	novel_97	XM_021810287.1	4638	4658	+	6	CAAGAGAAUUUUCUUUUGGCU	:: : ::::.::.::::::	GUCCCGUUAAGAGGAAACCGU	uncharacterized LOC110654340%2C transcript variant X4||uncharacterized protein LOC110654340 isoform X3||uncharacterized protein LOC110654340 isoform X2||uncharacterized LOC110654340%2C transcript variant X2||uncharacterized protein LOC110654340 isoform X1||uncharacterized protein LOC110654340 isoform X4||uncharacterized LOC110654340%2C transcript variant X3||uncharacterized LOC110654340%2C transc…
	novel_97	XM_021810288.1	4638	4658	+	6	CAAGAGAAUUUUCUUUUGGCU	:: : ::::.::.::::::	GUCCCGUUAAGAGGAAACCGU	uncharacterized LOC110654340%2C transcript variant X4||uncharacterized protein LOC110654340 isoform X3||uncharacterized protein LOC110654340 isoform X2||uncharacterized LOC110654340%2C transcript variant X2||uncharacterized protein LOC110654340 isoform X1||uncharacterized protein LOC110654340 isoform X4||uncharacterized LOC110654340%2C transcript variant X3||uncharacterized LOC110654340%2C transc…
	novel_97	XM_021810289.1	4620	4640	+	6	CAAGAGAAUUUUCUUUUGGCU	:: : ::::.::.::::::	GUCCCGUUAAGAGGAAACCGU	uncharacterized LOC110654340%2C transcript variant X4||uncharacterized protein LOC110654340 isoform X3||uncharacterized protein LOC110654340 isoform X2||uncharacterized LOC110654340%2C transcript variant X2||uncharacterized protein LOC110654340 isoform X1||uncharacterized protein LOC110654340 isoform X4||uncharacterized LOC110654340%2C transcript variant X3||uncharacterized LOC110654340%2C transc…
	novel_97	XM_021810290.1	4524	4544	+	6	CAAGAGAAUUUUCUUUUGGCU	:: : ::::.::.::::::	GUCCCGUUAAGAGGAAACCGU	uncharacterized LOC110654340%2C transcript variant X4||uncharacterized protein LOC110654340 isoform X3||uncharacterized protein LOC110654340 isoform X2||uncharacterized LOC110654340%2C transcript variant X2||uncharacterized protein LOC110654340 isoform X1||uncharacterized protein LOC110654340 isoform X4||uncharacterized LOC110654340%2C transcript variant X3||uncharacterized LOC110654340%2C transc…
	novel_97	XM_021810779.1	2365	2386	+	6	UGUGGCGGAUUCUGCUUUGGCG	.. :::. ::::: :::::::.	GUCCCGU-UAAGAGGAAACCGU	uncharacterized LOC110654698%2C transcript variant X3||uncharacterized protein LOC110654698 isoform X1||uncharacterized protein LOC110654698 isoform X2||uncharacterized LOC110654698%2C transcript variant X1||uncharacterized LOC110654698%2C transcript variant X2||uncharacterized LOC110654698%2C transcript variant X4||uncharacterized protein LOC110654698 isoform X3||uncharacterized protein LOC11065…
	novel_97	XM_021810780.1	2367	2388	+	6	UGUGGCGGAUUCUGCUUUGGCG	.. :::. ::::: :::::::.	GUCCCGU-UAAGAGGAAACCGU	uncharacterized LOC110654698%2C transcript variant X3||uncharacterized protein LOC110654698 isoform X1||uncharacterized protein LOC110654698 isoform X2||uncharacterized LOC110654698%2C transcript variant X1||uncharacterized LOC110654698%2C transcript variant X2||uncharacterized LOC110654698%2C transcript variant X4||uncharacterized protein LOC110654698 isoform X3||uncharacterized protein LOC11065…
	novel_97	XM_021810781.1	2374	2395	+	6	UGUGGCGGAUUCUGCUUUGGCG	.. :::. ::::: :::::::.	GUCCCGU-UAAGAGGAAACCGU	uncharacterized LOC110654698%2C transcript variant X3||uncharacterized protein LOC110654698 isoform X1||uncharacterized protein LOC110654698 isoform X2||uncharacterized LOC110654698%2C transcript variant X1||uncharacterized LOC110654698%2C transcript variant X2||uncharacterized LOC110654698%2C transcript variant X4||uncharacterized protein LOC110654698 isoform X3||uncharacterized protein LOC11065…
	novel_97	XM_021810782.1	1456	1477	+	6	UGUGGCGGAUUCUGCUUUGGCG	.. :::. ::::: :::::::.	GUCCCGU-UAAGAGGAAACCGU	uncharacterized LOC110654698%2C transcript variant X3||uncharacterized protein LOC110654698 isoform X1||uncharacterized protein LOC110654698 isoform X2||uncharacterized LOC110654698%2C transcript variant X1||uncharacterized LOC110654698%2C transcript variant X2||uncharacterized LOC110654698%2C transcript variant X4||uncharacterized protein LOC110654698 isoform X3||uncharacterized protein LOC11065…
	novel_97	XM_021810911.1	2424	2443	+	3.5	CAGAG-GAUUCUCUUUUGGCA	::: : .::::::.:::::::	GUCCCGUUAAGAGGAAACCGU	phospholipase D beta 1-like
	novel_97	XM_021811206.1	1430	1449	+	4	AAAGGCA-UUCUCCUUUGGCU	: :::: ::::::::::::	GUCCCGUUAAGAGGAAACCGU	uncharacterized LOC110655031%2C transcript variant X2||uncharacterized LOC110655031%2C transcript variant X3||uncharacterized LOC110655031%2C transcript variant X1||uncharacterized protein LOC110655031
	novel_97	XM_021811207.1	1275	1294	+	4	AAAGGCA-UUCUCCUUUGGCU	: :::: ::::::::::::	GUCCCGUUAAGAGGAAACCGU	uncharacterized LOC110655031%2C transcript variant X2||uncharacterized LOC110655031%2C transcript variant X3||uncharacterized LOC110655031%2C transcript variant X1||uncharacterized protein LOC110655031
	novel_97	XM_021811392.1	752	771	+	6	GAUGGCAACU-UCCUUUGGCA	: ::::: : ::::::::::	GUCCCGUUAAGAGGAAACCGU	GTPase Der-like%2C transcript variant X4||GTPase Der-like%2C transcript variant X1||uncharacterized protein LOC110655186||GTPase Der-like%2C transcript variant X3||GTPase Der-like%2C transcript variant X2
	novel_97	XM_021811393.1	543	562	+	6	GAUGGCAACU-UCCUUUGGCA	: ::::: : ::::::::::	GUCCCGUUAAGAGGAAACCGU	GTPase Der-like%2C transcript variant X4||GTPase Der-like%2C transcript variant X1||uncharacterized protein LOC110655186||GTPase Der-like%2C transcript variant X3||GTPase Der-like%2C transcript variant X2
	novel_97	XM_021811394.1	436	455	+	6	GAUGGCAACU-UCCUUUGGCA	: ::::: : ::::::::::	GUCCCGUUAAGAGGAAACCGU	GTPase Der-like%2C transcript variant X4||GTPase Der-like%2C transcript variant X1||uncharacterized protein LOC110655186||GTPase Der-like%2C transcript variant X3||GTPase Der-like%2C transcript variant X2
	novel_97	XM_021811395.1	445	464	+	6	GAUGGCAACU-UCCUUUGGCA	: ::::: : ::::::::::	GUCCCGUUAAGAGGAAACCGU	GTPase Der-like%2C transcript variant X4||GTPase Der-like%2C transcript variant X1||uncharacterized protein LOC110655186||GTPase Der-like%2C transcript variant X3||GTPase Der-like%2C transcript variant X2
	novel_97	XM_021812552.1	1557	1576	+	5.5	CAGGA-ACUUCUCCUUUGUCG	:::: : :::::::::: :.	GUCCCGUUAAGAGGAAACCGU	proline-rich receptor-like protein kinase PERK8
	novel_97	XM_021812609.1	2520	2539	+	5.5	UUUGGCAAUUCUCCUU-GGCU	. ::::::::::::: :::	GUCCCGUUAAGAGGAAACCGU	transcription factor LHW-like isoform X2||transcription factor LHW-like%2C transcript variant X2||transcription factor LHW-like%2C transcript variant X4||transcription factor LHW-like%2C transcript variant X1||transcription factor LHW-like isoform X1||transcription factor LHW-like%2C transcript variant X3
	novel_97	XM_021812769.1	658	679	+	6	UGUGGCAUCUUCUUCUUUGGCC	.. :::: ::::.:::::::	GUCCCGUU-AAGAGGAAACCGU	translation machinery-associated protein 22-like
	novel_97	XM_021812975.1	673	693	+	6	UUGAACAAUUCUGCUUUGGCG	. : ::::::: :::::::.	GUCCCGUUAAGAGGAAACCGU	50S ribosomal protein L18%2C chloroplastic-like%2C transcript variant X5||50S ribosomal protein L18%2C chloroplastic-like isoform X2||uncharacterized protein LOC110656297 isoform X3||50S ribosomal protein L18%2C chloroplastic-like%2C transcript variant X1||50S ribosomal protein L18%2C chloroplastic-like%2C transcript variant X6||50S ribosomal protein L18%2C chloroplastic-like isoform X1||50S ribo…
	novel_97	XM_021813857.1	4629	4648	+	6	CUGGUCAAUUUUCUUUUG-CA	: :: :::::.::.:::: ::	GUCCCGUUAAGAGGAAACCGU	ENHANCER OF AG-4 protein 2-like%2C transcript variant X1||ENHANCER OF AG-4 protein 2-like%2C transcript variant X11||ENHANCER OF AG-4 protein 2-like%2C transcript variant X5||ENHANCER OF AG-4 protein 2-like%2C transcript variant X6||ENHANCER OF AG-4 protein 2-like%2C transcript variant X8||ENHANCER OF AG-4 protein 2-like isoform X1||ENHANCER OF AG-4 protein 2-like isoform X2||ENHANCER OF AG-4 pro…
	novel_97	XM_021813857.1	4572	4591	+	6	CAGGA-AAUGCUCCUUUUGCA	:::: ::: ::::::: :::	GUCCCGUUAAGAGGAAACCGU	ENHANCER OF AG-4 protein 2-like%2C transcript variant X1||ENHANCER OF AG-4 protein 2-like%2C transcript variant X11||ENHANCER OF AG-4 protein 2-like%2C transcript variant X5||ENHANCER OF AG-4 protein 2-like%2C transcript variant X6||ENHANCER OF AG-4 protein 2-like%2C transcript variant X8||ENHANCER OF AG-4 protein 2-like isoform X1||ENHANCER OF AG-4 protein 2-like isoform X2||ENHANCER OF AG-4 pro…
	novel_97	XM_021813858.1	4629	4648	+	6	CUGGUCAAUUUUCUUUUG-CA	: :: :::::.::.:::: ::	GUCCCGUUAAGAGGAAACCGU	ENHANCER OF AG-4 protein 2-like%2C transcript variant X1||ENHANCER OF AG-4 protein 2-like%2C transcript variant X11||ENHANCER OF AG-4 protein 2-like%2C transcript variant X5||ENHANCER OF AG-4 protein 2-like%2C transcript variant X6||ENHANCER OF AG-4 protein 2-like%2C transcript variant X8||ENHANCER OF AG-4 protein 2-like isoform X1||ENHANCER OF AG-4 protein 2-like isoform X2||ENHANCER OF AG-4 pro…
	novel_97	XM_021813858.1	4572	4591	+	6	CAGGA-AAUGCUCCUUUUGCA	:::: ::: ::::::: :::	GUCCCGUUAAGAGGAAACCGU	ENHANCER OF AG-4 protein 2-like%2C transcript variant X1||ENHANCER OF AG-4 protein 2-like%2C transcript variant X11||ENHANCER OF AG-4 protein 2-like%2C transcript variant X5||ENHANCER OF AG-4 protein 2-like%2C transcript variant X6||ENHANCER OF AG-4 protein 2-like%2C transcript variant X8||ENHANCER OF AG-4 protein 2-like isoform X1||ENHANCER OF AG-4 protein 2-like isoform X2||ENHANCER OF AG-4 pro…
	novel_97	XM_021813859.1	4631	4650	+	6	CUGGUCAAUUUUCUUUUG-CA	: :: :::::.::.:::: ::	GUCCCGUUAAGAGGAAACCGU	ENHANCER OF AG-4 protein 2-like%2C transcript variant X1||ENHANCER OF AG-4 protein 2-like%2C transcript variant X11||ENHANCER OF AG-4 protein 2-like%2C transcript variant X5||ENHANCER OF AG-4 protein 2-like%2C transcript variant X6||ENHANCER OF AG-4 protein 2-like%2C transcript variant X8||ENHANCER OF AG-4 protein 2-like isoform X1||ENHANCER OF AG-4 protein 2-like isoform X2||ENHANCER OF AG-4 pro…
	novel_97	XM_021813859.1	4574	4593	+	6	CAGGA-AAUGCUCCUUUUGCA	:::: ::: ::::::: :::	GUCCCGUUAAGAGGAAACCGU	ENHANCER OF AG-4 protein 2-like%2C transcript variant X1||ENHANCER OF AG-4 protein 2-like%2C transcript variant X11||ENHANCER OF AG-4 protein 2-like%2C transcript variant X5||ENHANCER OF AG-4 protein 2-like%2C transcript variant X6||ENHANCER OF AG-4 protein 2-like%2C transcript variant X8||ENHANCER OF AG-4 protein 2-like isoform X1||ENHANCER OF AG-4 protein 2-like isoform X2||ENHANCER OF AG-4 pro…
	novel_97	XM_021814017.1	714	734	+	6	CAGGGCAUUUCUUCUUUAGGA	::::::: ::::.:::: : :	GUCCCGUUAAGAGGAAACCGU	uncharacterized protein LOC110656993||uncharacterized LOC110656993
	novel_97	XM_021814173.1	88	108	+	5	UUGAGCAGUUCUCUUUUGGCC	. : :::.:::::.::::::	GUCCCGUUAAGAGGAAACCGU	pantothenate kinase 2-like%2C transcript variant X1||pantothenate kinase 2-like%2C transcript variant X4||pantothenate kinase 2-like%2C transcript variant X9||pantothenate kinase 2-like isoform X4||pantothenate kinase 2-like%2C transcript variant X10||pantothenate kinase 2-like%2C transcript variant X8||pantothenate kinase 2-like%2C transcript variant X6||pantothenate kinase 2-like%2C transcript …
	novel_97	XM_021814176.1	151	171	+	5	UUGAGCAGUUCUCUUUUGGCC	. : :::.:::::.::::::	GUCCCGUUAAGAGGAAACCGU	pantothenate kinase 2-like%2C transcript variant X1||pantothenate kinase 2-like%2C transcript variant X4||pantothenate kinase 2-like%2C transcript variant X9||pantothenate kinase 2-like isoform X4||pantothenate kinase 2-like%2C transcript variant X10||pantothenate kinase 2-like%2C transcript variant X8||pantothenate kinase 2-like%2C transcript variant X6||pantothenate kinase 2-like%2C transcript …
	novel_97	XM_021814179.1	94	114	+	5	UUGAGCAGUUCUCUUUUGGCC	. : :::.:::::.::::::	GUCCCGUUAAGAGGAAACCGU	pantothenate kinase 2-like%2C transcript variant X1||pantothenate kinase 2-like%2C transcript variant X4||pantothenate kinase 2-like%2C transcript variant X9||pantothenate kinase 2-like isoform X4||pantothenate kinase 2-like%2C transcript variant X10||pantothenate kinase 2-like%2C transcript variant X8||pantothenate kinase 2-like%2C transcript variant X6||pantothenate kinase 2-like%2C transcript …
	novel_97	XM_021814180.1	152	172	+	5	UUGAGCAGUUCUCUUUUGGCC	. : :::.:::::.::::::	GUCCCGUUAAGAGGAAACCGU	pantothenate kinase 2-like%2C transcript variant X1||pantothenate kinase 2-like%2C transcript variant X4||pantothenate kinase 2-like%2C transcript variant X9||pantothenate kinase 2-like isoform X4||pantothenate kinase 2-like%2C transcript variant X10||pantothenate kinase 2-like%2C transcript variant X8||pantothenate kinase 2-like%2C transcript variant X6||pantothenate kinase 2-like%2C transcript …
	novel_97	XM_021814247.1	1871	1892	+	6	CAGGGUGCUUCUUUUAUUGGCA	:::::.. ::::..: ::::::	GUCCCGUUAAGAGGA-AACCGU	plant cysteine oxidase 2%2C transcript variant X1||plant cysteine oxidase 2 isoform X2||plant cysteine oxidase 2 isoform X1||plant cysteine oxidase 2%2C transcript variant X2
	novel_97	XM_021814248.1	1862	1883	+	6	CAGGGUGCUUCUUUUAUUGGCA	:::::.. ::::..: ::::::	GUCCCGUUAAGAGGA-AACCGU	plant cysteine oxidase 2%2C transcript variant X1||plant cysteine oxidase 2 isoform X2||plant cysteine oxidase 2 isoform X1||plant cysteine oxidase 2%2C transcript variant X2
	novel_97	XM_021814494.1	3048	3068	+	5	GAGAGGAAUUCUCCUUUGGAA	:: : ::::::::::::: :	GUCCCGUUAAGAGGAAACCGU	plasma membrane ATPase 4-like||plasma membrane ATPase 4-like%2C transcript variant X1||plasma membrane ATPase 4-like%2C transcript variant X2
	novel_97	XM_021814495.1	3235	3255	+	5	GAGAGGAAUUCUCCUUUGGAA	:: : ::::::::::::: :	GUCCCGUUAAGAGGAAACCGU	plasma membrane ATPase 4-like||plasma membrane ATPase 4-like%2C transcript variant X1||plasma membrane ATPase 4-like%2C transcript variant X2
	novel_97	XM_021814907.1	699	718	+	5	CAGAGCA-UUCUUCUAUGGCA	::: ::: ::::.:: :::::	GUCCCGUUAAGAGGAAACCGU	uncharacterized LOC110657623%2C transcript variant X8||uncharacterized LOC110657623%2C transcript variant X9||uncharacterized LOC110657623%2C transcript variant X11||uncharacterized LOC110657623%2C transcript variant X5||uncharacterized LOC110657623%2C transcript variant X3||uncharacterized protein LOC110657623 isoform X3||uncharacterized protein LOC110657623 isoform X4||uncharacterized LOC110657…
	novel_97	XM_021814908.1	821	840	+	5	CAGAGCA-UUCUUCUAUGGCA	::: ::: ::::.:: :::::	GUCCCGUUAAGAGGAAACCGU	uncharacterized LOC110657623%2C transcript variant X8||uncharacterized LOC110657623%2C transcript variant X9||uncharacterized LOC110657623%2C transcript variant X11||uncharacterized LOC110657623%2C transcript variant X5||uncharacterized LOC110657623%2C transcript variant X3||uncharacterized protein LOC110657623 isoform X3||uncharacterized protein LOC110657623 isoform X4||uncharacterized LOC110657…
	novel_97	XM_021814950.1	591	612	+	5	CAGUAGUAGUUCUCCUCUGGCA	::: :.:.::::::: :::::	GUCC-CGUUAAGAGGAAACCGU	rhodanese-like domain-containing protein 7 isoform X1||rhodanese-like domain-containing protein 7%2C transcript variant X1||rhodanese-like domain-containing protein 7 isoform X2||rhodanese-like domain-containing protein 7%2C transcript variant X2
	novel_97	XM_021814951.1	591	612	+	5	CAGUAGUAGUUCUCCUCUGGCA	::: :.:.::::::: :::::	GUCC-CGUUAAGAGGAAACCGU	rhodanese-like domain-containing protein 7 isoform X1||rhodanese-like domain-containing protein 7%2C transcript variant X1||rhodanese-like domain-containing protein 7 isoform X2||rhodanese-like domain-containing protein 7%2C transcript variant X2
	novel_97	XM_021815075.1	392	411	+	6	UAGC-UAAUCCUCUUUUGGCA	.:: .::: :::.:::::::	GUCCCGUUAAGAGGAAACCGU	mitochondrial-processing peptidase subunit alpha-like
	novel_97	XM_021815130.1	836	857	+	6	CAAGUCAAGUUUCCUUUGUGCA	:: : ::: :.::::::: :::	GUCCCGUUAAGAGGAAAC-CGU	NEDD8-activating enzyme E1 catalytic subunit-like isoform X1||NEDD8-activating enzyme E1 catalytic subunit-like%2C transcript variant X1||NEDD8-activating enzyme E1 catalytic subunit-like%2C transcript variant X2||NEDD8-activating enzyme E1 catalytic subunit-like isoform X2
	novel_97	XM_021815131.1	837	858	+	6	CAAGUCAAGUUUCCUUUGUGCA	:: : ::: :.::::::: :::	GUCCCGUUAAGAGGAAAC-CGU	NEDD8-activating enzyme E1 catalytic subunit-like isoform X1||NEDD8-activating enzyme E1 catalytic subunit-like%2C transcript variant X1||NEDD8-activating enzyme E1 catalytic subunit-like%2C transcript variant X2||NEDD8-activating enzyme E1 catalytic subunit-like isoform X2
	novel_97	XM_021815315.1	2748	2768	+	5.5	CUGAUCAAUUCUUCUUUGGUG	: : :::::::.::::::..	GUCCCGUUAAGAGGAAACCGU	G-type lectin S-receptor-like serine/threonine-protein kinase SD2-5%2C transcript variant X2||G-type lectin S-receptor-like serine/threonine-protein kinase SD2-5%2C transcript variant X1||G-type lectin S-receptor-like serine/threonine-protein kinase SD2-5 isoform X1||G-type lectin S-receptor-like serine/threonine-protein kinase SD2-5 isoform X2
	novel_97	XM_021815316.1	1254	1274	+	5.5	CUGAUCAAUUCUUCUUUGGUG	: : :::::::.::::::..	GUCCCGUUAAGAGGAAACCGU	G-type lectin S-receptor-like serine/threonine-protein kinase SD2-5%2C transcript variant X2||G-type lectin S-receptor-like serine/threonine-protein kinase SD2-5%2C transcript variant X1||G-type lectin S-receptor-like serine/threonine-protein kinase SD2-5 isoform X1||G-type lectin S-receptor-like serine/threonine-protein kinase SD2-5 isoform X2
	novel_97	XM_021815568.1	3392	3412	+	6	UCUGGUAAUUCUCCUUUGGGU	. ::.:::::::::::::	GUCCCGUUAAGAGGAAACCGU	uncharacterized protein LOC110658088 isoform X4||uncharacterized protein LOC110658088 isoform X6||uncharacterized protein LOC110658088 isoform X5||uncharacterized LOC110658088%2C transcript variant X6||uncharacterized LOC110658088%2C transcript variant X5||uncharacterized protein LOC110658088 isoform X3||uncharacterized protein LOC110658088 isoform X1||uncharacterized LOC110658088%2C transcript v…
	novel_97	XM_021815569.1	3392	3412	+	6	UCUGGUAAUUCUCCUUUGGGU	. ::.:::::::::::::	GUCCCGUUAAGAGGAAACCGU	uncharacterized protein LOC110658088 isoform X4||uncharacterized protein LOC110658088 isoform X6||uncharacterized protein LOC110658088 isoform X5||uncharacterized LOC110658088%2C transcript variant X6||uncharacterized LOC110658088%2C transcript variant X5||uncharacterized protein LOC110658088 isoform X3||uncharacterized protein LOC110658088 isoform X1||uncharacterized LOC110658088%2C transcript v…
	novel_97	XM_021815570.1	3394	3414	+	6	UCUGGUAAUUCUCCUUUGGGU	. ::.:::::::::::::	GUCCCGUUAAGAGGAAACCGU	uncharacterized protein LOC110658088 isoform X4||uncharacterized protein LOC110658088 isoform X6||uncharacterized protein LOC110658088 isoform X5||uncharacterized LOC110658088%2C transcript variant X6||uncharacterized LOC110658088%2C transcript variant X5||uncharacterized protein LOC110658088 isoform X3||uncharacterized protein LOC110658088 isoform X1||uncharacterized LOC110658088%2C transcript v…
	novel_97	XM_021815571.1	3397	3417	+	6	UCUGGUAAUUCUCCUUUGGGU	. ::.:::::::::::::	GUCCCGUUAAGAGGAAACCGU	uncharacterized protein LOC110658088 isoform X4||uncharacterized protein LOC110658088 isoform X6||uncharacterized protein LOC110658088 isoform X5||uncharacterized LOC110658088%2C transcript variant X6||uncharacterized LOC110658088%2C transcript variant X5||uncharacterized protein LOC110658088 isoform X3||uncharacterized protein LOC110658088 isoform X1||uncharacterized LOC110658088%2C transcript v…
	novel_97	XM_021815572.1	2356	2376	+	6	UCUGGUAAUUCUCCUUUGGGU	. ::.:::::::::::::	GUCCCGUUAAGAGGAAACCGU	uncharacterized protein LOC110658088 isoform X4||uncharacterized protein LOC110658088 isoform X6||uncharacterized protein LOC110658088 isoform X5||uncharacterized LOC110658088%2C transcript variant X6||uncharacterized LOC110658088%2C transcript variant X5||uncharacterized protein LOC110658088 isoform X3||uncharacterized protein LOC110658088 isoform X1||uncharacterized LOC110658088%2C transcript v…
	novel_97	XM_021815574.1	778	798	+	6	UCUGGUAAUUCUCCUUUGGGU	. ::.:::::::::::::	GUCCCGUUAAGAGGAAACCGU	uncharacterized protein LOC110658088 isoform X4||uncharacterized protein LOC110658088 isoform X6||uncharacterized protein LOC110658088 isoform X5||uncharacterized LOC110658088%2C transcript variant X6||uncharacterized LOC110658088%2C transcript variant X5||uncharacterized protein LOC110658088 isoform X3||uncharacterized protein LOC110658088 isoform X1||uncharacterized LOC110658088%2C transcript v…
	novel_97	XM_021815925.1	244	264	+	6	AAGUUCAAUUUUCCUAUGGCA	:: :::::.:::: :::::	GUCCCGUUAAGAGGAAACCGU	endoglucanase 8-like
	novel_97	XM_021816435.1	174	193	+	6	CAAGGCA-UUUUCAUUUGGCC	:: :::: ::.:: ::::::	GUCCCGUUAAGAGGAAACCGU	agamous-like MADS-box protein AGL62
	novel_97	XM_021816439.1	174	193	+	6	CAAGGCA-UUUUCAUUUGGCC	:: :::: ::.:: ::::::	GUCCCGUUAAGAGGAAACCGU	agamous-like MADS-box protein AGL62
	novel_97	XM_021817627.1	388	407	+	6	AAGGG-AAUUCUUUUAUGGCA	:::: ::::::..: :::::	GUCCCGUUAAGAGGAAACCGU	probable WRKY transcription factor 21
	novel_97	XM_021818255.1	2517	2537	+	6	CGCGGAGAUUCUUCUUUGUCA	:. :: .:::::.::::: ::	GUCCCGUUAAGAGGAAACCGU	signal peptide peptidase-like 4
	novel_97	XM_021819474.1	4691	4710	+	5	CAGGGCGGUUCUCCAU-GGCA	::::::..:::::: : ::::	GUCCCGUUAAGAGGAAACCGU	pentatricopeptide repeat-containing protein At5g42310%2C mitochondrial%2C transcript variant X2||pentatricopeptide repeat-containing protein At5g42310%2C mitochondrial||pentatricopeptide repeat-containing protein At5g42310%2C mitochondrial%2C transcript variant X3||pentatricopeptide repeat-containing protein At5g42310%2C mitochondrial%2C transcript variant X1
	novel_97	XM_021819491.1	2644	2663	+	5	CAUUCCAAUU-UCCUUUGGCA	:: ::::: ::::::::::	GUCCCGUUAAGAGGAAACCGU	uncharacterized LOC110661002%2C transcript variant X2||uncharacterized protein LOC110661002||uncharacterized LOC110661002%2C transcript variant X1
	novel_97	XM_021819790.1	419	438	+	5	AAGGGUUGU-CUCCUUUGGCA	::::. .: :::::::::::	GUCCCGUUAAGAGGAAACCGU	FAD synthetase 2%2C chloroplastic isoform X2||FAD synthetase 2%2C chloroplastic%2C transcript variant X2||FAD synthetase 2%2C chloroplastic isoform X1||FAD synthetase 2%2C chloroplastic%2C transcript variant X3||FAD synthetase 2%2C chloroplastic isoform X3||FAD synthetase 2%2C chloroplastic%2C transcript variant X1
	novel_97	XM_021819795.1	419	438	+	5	AAGGGUUGU-CUCCUUUGGCA	::::. .: :::::::::::	GUCCCGUUAAGAGGAAACCGU	FAD synthetase 2%2C chloroplastic isoform X2||FAD synthetase 2%2C chloroplastic%2C transcript variant X2||FAD synthetase 2%2C chloroplastic isoform X1||FAD synthetase 2%2C chloroplastic%2C transcript variant X3||FAD synthetase 2%2C chloroplastic isoform X3||FAD synthetase 2%2C chloroplastic%2C transcript variant X1
	novel_97	XM_021819801.1	419	438	+	5	AAGGGUUGU-CUCCUUUGGCA	::::. .: :::::::::::	GUCCCGUUAAGAGGAAACCGU	FAD synthetase 2%2C chloroplastic isoform X2||FAD synthetase 2%2C chloroplastic%2C transcript variant X2||FAD synthetase 2%2C chloroplastic isoform X1||FAD synthetase 2%2C chloroplastic%2C transcript variant X3||FAD synthetase 2%2C chloroplastic isoform X3||FAD synthetase 2%2C chloroplastic%2C transcript variant X1
	novel_97	XM_021820424.1	217	237	+	6	UUGGAUGAUUCUCCUUUGACG	. :: ..::::::::::: :.	GUCCCGUUAAGAGGAAACCGU	uncharacterized protein LOC110661711 isoform X2||uncharacterized protein LOC110661711 isoform X1||uncharacterized LOC110661711%2C transcript variant X1||uncharacterized LOC110661711%2C transcript variant X2
	novel_97	XM_021820426.1	475	495	+	6	UUGGAUGAUUCUCCUUUGACG	. :: ..::::::::::: :.	GUCCCGUUAAGAGGAAACCGU	uncharacterized protein LOC110661711 isoform X2||uncharacterized protein LOC110661711 isoform X1||uncharacterized LOC110661711%2C transcript variant X1||uncharacterized LOC110661711%2C transcript variant X2
	novel_97	XM_021820491.1	1152	1171	+	6	GAGGGCAUUUCUCAUU-GGCA	:::::: ::::: :: ::::	GUCCCGUUAAGAGGAAACCGU	uncharacterized protein LOC110661745||uncharacterized LOC110661745
	novel_97	XM_021820984.1	1495	1515	+	5	CGGGUCAGUUUUCCUUUGCCA	:.:: ::.::.::::::: ::	GUCCCGUUAAGAGGAAACCGU	TOM1-like protein 2%2C transcript variant X2||TOM1-like protein 2%2C transcript variant X1||TOM1-like protein 2%2C transcript variant X3||TOM1-like protein 2 isoform X1||TOM1-like protein 2 isoform X2
	novel_97	XM_021821361.1	714	734	+	6	CAUGAUAGUUCUCUUGUGGCA	:: : .:.:::::.: :::::	GUCCCGUUAAGAGGAAACCGU	putative disease resistance RPP13-like protein 1
	novel_97	XM_021821558.1	154	173	+	6	CAUCGCA-UUUUUCUUUGGUA	:: ::: ::.:.::::::.:	GUCCCGUUAAGAGGAAACCGU	transcriptional corepressor LEUNIG-like%2C transcript variant X4||transcriptional corepressor LEUNIG-like isoform X1||transcriptional corepressor LEUNIG-like%2C transcript variant X2||transcriptional corepressor LEUNIG-like isoform X2||transcriptional corepressor LEUNIG-like%2C transcript variant X1||transcriptional corepressor LEUNIG-like%2C transcript variant X3
	novel_97	XM_021821661.1	1942	1962	+	6	AAGGGAAACUCUCCUUUGGAA	:::: :: :::::::::: :	GUCCCGUUAAGAGGAAACCGU	acyltransferase-like protein At1g54570%2C chloroplastic isoform X1||acyltransferase-like protein At1g54570%2C chloroplastic%2C transcript variant X1||acyltransferase-like protein At1g54570%2C chloroplastic isoform X2||acyltransferase-like protein At1g54570%2C chloroplastic%2C transcript variant X2
	novel_97	XM_021821662.1	1937	1957	+	6	AAGGGAAACUCUCCUUUGGAA	:::: :: :::::::::: :	GUCCCGUUAAGAGGAAACCGU	acyltransferase-like protein At1g54570%2C chloroplastic isoform X1||acyltransferase-like protein At1g54570%2C chloroplastic%2C transcript variant X1||acyltransferase-like protein At1g54570%2C chloroplastic isoform X2||acyltransferase-like protein At1g54570%2C chloroplastic%2C transcript variant X2
	novel_97	XM_021821977.1	1515	1534	+	6	CAUGGCAAUUC-CCUUUUGUA	:: :::::::: ::::: :.:	GUCCCGUUAAGAGGAAACCGU	serine/threonine-protein kinase SAPK2-like isoform X3||serine/threonine-protein kinase SAPK2-like isoform X1||serine/threonine-protein kinase SAPK2-like%2C transcript variant X1||serine/threonine-protein kinase SAPK2-like%2C transcript variant X2||serine/threonine-protein kinase SAPK2-like%2C transcript variant X5||serine/threonine-protein kinase SAPK2-like%2C transcript variant X3||serine/threon…
	novel_97	XM_021821978.1	1265	1284	+	6	CAUGGCAAUUC-CCUUUUGUA	:: :::::::: ::::: :.:	GUCCCGUUAAGAGGAAACCGU	serine/threonine-protein kinase SAPK2-like isoform X3||serine/threonine-protein kinase SAPK2-like isoform X1||serine/threonine-protein kinase SAPK2-like%2C transcript variant X1||serine/threonine-protein kinase SAPK2-like%2C transcript variant X2||serine/threonine-protein kinase SAPK2-like%2C transcript variant X5||serine/threonine-protein kinase SAPK2-like%2C transcript variant X3||serine/threon…
	novel_97	XM_021821979.1	1413	1432	+	6	CAUGGCAAUUC-CCUUUUGUA	:: :::::::: ::::: :.:	GUCCCGUUAAGAGGAAACCGU	serine/threonine-protein kinase SAPK2-like isoform X3||serine/threonine-protein kinase SAPK2-like isoform X1||serine/threonine-protein kinase SAPK2-like%2C transcript variant X1||serine/threonine-protein kinase SAPK2-like%2C transcript variant X2||serine/threonine-protein kinase SAPK2-like%2C transcript variant X5||serine/threonine-protein kinase SAPK2-like%2C transcript variant X3||serine/threon…
	novel_97	XM_021821980.1	1152	1171	+	6	CAUGGCAAUUC-CCUUUUGUA	:: :::::::: ::::: :.:	GUCCCGUUAAGAGGAAACCGU	serine/threonine-protein kinase SAPK2-like isoform X3||serine/threonine-protein kinase SAPK2-like isoform X1||serine/threonine-protein kinase SAPK2-like%2C transcript variant X1||serine/threonine-protein kinase SAPK2-like%2C transcript variant X2||serine/threonine-protein kinase SAPK2-like%2C transcript variant X5||serine/threonine-protein kinase SAPK2-like%2C transcript variant X3||serine/threon…
	novel_97	XM_021821981.1	1225	1244	+	6	CAUGGCAAUUC-CCUUUUGUA	:: :::::::: ::::: :.:	GUCCCGUUAAGAGGAAACCGU	serine/threonine-protein kinase SAPK2-like isoform X3||serine/threonine-protein kinase SAPK2-like isoform X1||serine/threonine-protein kinase SAPK2-like%2C transcript variant X1||serine/threonine-protein kinase SAPK2-like%2C transcript variant X2||serine/threonine-protein kinase SAPK2-like%2C transcript variant X5||serine/threonine-protein kinase SAPK2-like%2C transcript variant X3||serine/threon…
	novel_97	XM_021822298.1	441	462	+	6	CAUUGAAAUUCUUCUUUGGGCA	:: : ::::::.:::::: ::	GUCCCGUUAAGAGGAAACC-GU	reticulon-like protein B14
	novel_97	XM_021822575.1	32	51	+	6	CAUGGGAAUUCUUCUU-GGUA	:: :: ::::::.::: ::.:	GUCCCGUUAAGAGGAAACCGU	uncharacterized protein LOC110663318||uncharacterized LOC110663318
	novel_97	XM_021822888.1	747	767	+	5.5	UUGGGCUCUUUUCUUUUGGCA	. :::: ::.::.:::::::	GUCCCGUUAAGAGGAAACCGU	probable 2-oxoglutarate-dependent dioxygenase AOP1
	novel_97	XM_021824196.1	564	583	+	6	UGGGGCA-UUCCCCUUUUGCA	..::::: ::: ::::: :::	GUCCCGUUAAGAGGAAACCGU	patellin-6-like
	novel_97	XM_021824692.1	1454	1474	+	6	CAGGGGAUUUCUCCAAUGGCA	::::: : :::::: :::::	GUCCCGUUAAGAGGAAACCGU	SAC3 family protein B%2C transcript variant X3||SAC3 family protein B isoform X3||SAC3 family protein B%2C transcript variant X2||SAC3 family protein B isoform X2||SAC3 family protein B%2C transcript variant X1||SAC3 family protein B isoform X1
	novel_97	XM_021824693.1	1451	1471	+	6	CAGGGGAUUUCUCCAAUGGCA	::::: : :::::: :::::	GUCCCGUUAAGAGGAAACCGU	SAC3 family protein B%2C transcript variant X3||SAC3 family protein B isoform X3||SAC3 family protein B%2C transcript variant X2||SAC3 family protein B isoform X2||SAC3 family protein B%2C transcript variant X1||SAC3 family protein B isoform X1
	novel_97	XM_021824694.1	1360	1380	+	6	CAGGGGAUUUCUCCAAUGGCA	::::: : :::::: :::::	GUCCCGUUAAGAGGAAACCGU	SAC3 family protein B%2C transcript variant X3||SAC3 family protein B isoform X3||SAC3 family protein B%2C transcript variant X2||SAC3 family protein B isoform X2||SAC3 family protein B%2C transcript variant X1||SAC3 family protein B isoform X1
	novel_97	XM_021825793.1	492	513	+	4.5	UAGGUGUGAAUCUCCUUUGGCA	.::: :..: ::::::::::::	GUCC-CGUUAAGAGGAAACCGU	uncharacterized protein LOC110665594||uncharacterized LOC110665594
	novel_97	XM_021827291.1	1462	1482	+	5.5	CAUGGCAGCUAUCCUUUGGCA	:: ::::. : ::::::::::	GUCCCGUUAAGAGGAAACCGU	dicarboxylate transporter 1%2C chloroplastic-like
	novel_97	XM_021827894.1	1321	1341	+	6	CAGGGUGCUUCUGCUUUGUCA	:::::.. :::: ::::: ::	GUCCCGUUAAGAGGAAACCGU	probable polyamine transporter At1g31830%2C transcript variant X2||probable polyamine transporter At1g31830%2C transcript variant X1||probable polyamine transporter At1g31830
	novel_97	XM_021827895.1	1054	1074	+	6	CAGGGUGCUUCUGCUUUGUCA	:::::.. :::: ::::: ::	GUCCCGUUAAGAGGAAACCGU	probable polyamine transporter At1g31830%2C transcript variant X2||probable polyamine transporter At1g31830%2C transcript variant X1||probable polyamine transporter At1g31830
	novel_97	XM_021828192.1	2410	2430	+	6	CGGAGAAGUACUUCUUUGGCA	:.: : :.: ::.::::::::	GUCCCGUUAAGAGGAAACCGU	protein translocase subunit SECA2%2C chloroplastic-like isoform X6||protein translocase subunit SECA2%2C chloroplastic-like%2C transcript variant X9||protein translocase subunit SECA2%2C chloroplastic-like isoform X5||protein translocase subunit SECA2%2C chloroplastic-like%2C transcript variant X1||protein translocase subunit SECA2%2C chloroplastic-like%2C transcript variant X5||protein transloca…
	novel_97	XM_021828193.1	2410	2430	+	6	CGGAGAAGUACUUCUUUGGCA	:.: : :.: ::.::::::::	GUCCCGUUAAGAGGAAACCGU	protein translocase subunit SECA2%2C chloroplastic-like isoform X6||protein translocase subunit SECA2%2C chloroplastic-like%2C transcript variant X9||protein translocase subunit SECA2%2C chloroplastic-like isoform X5||protein translocase subunit SECA2%2C chloroplastic-like%2C transcript variant X1||protein translocase subunit SECA2%2C chloroplastic-like%2C transcript variant X5||protein transloca…
	novel_97	XM_021828195.1	2410	2430	+	6	CGGAGAAGUACUUCUUUGGCA	:.: : :.: ::.::::::::	GUCCCGUUAAGAGGAAACCGU	protein translocase subunit SECA2%2C chloroplastic-like isoform X6||protein translocase subunit SECA2%2C chloroplastic-like%2C transcript variant X9||protein translocase subunit SECA2%2C chloroplastic-like isoform X5||protein translocase subunit SECA2%2C chloroplastic-like%2C transcript variant X1||protein translocase subunit SECA2%2C chloroplastic-like%2C transcript variant X5||protein transloca…
	novel_97	XM_021828196.1	2410	2430	+	6	CGGAGAAGUACUUCUUUGGCA	:.: : :.: ::.::::::::	GUCCCGUUAAGAGGAAACCGU	protein translocase subunit SECA2%2C chloroplastic-like isoform X6||protein translocase subunit SECA2%2C chloroplastic-like%2C transcript variant X9||protein translocase subunit SECA2%2C chloroplastic-like isoform X5||protein translocase subunit SECA2%2C chloroplastic-like%2C transcript variant X1||protein translocase subunit SECA2%2C chloroplastic-like%2C transcript variant X5||protein transloca…
	novel_97	XM_021828197.1	2410	2430	+	6	CGGAGAAGUACUUCUUUGGCA	:.: : :.: ::.::::::::	GUCCCGUUAAGAGGAAACCGU	protein translocase subunit SECA2%2C chloroplastic-like isoform X6||protein translocase subunit SECA2%2C chloroplastic-like%2C transcript variant X9||protein translocase subunit SECA2%2C chloroplastic-like isoform X5||protein translocase subunit SECA2%2C chloroplastic-like%2C transcript variant X1||protein translocase subunit SECA2%2C chloroplastic-like%2C transcript variant X5||protein transloca…
	novel_97	XM_021828198.1	2410	2430	+	6	CGGAGAAGUACUUCUUUGGCA	:.: : :.: ::.::::::::	GUCCCGUUAAGAGGAAACCGU	protein translocase subunit SECA2%2C chloroplastic-like isoform X6||protein translocase subunit SECA2%2C chloroplastic-like%2C transcript variant X9||protein translocase subunit SECA2%2C chloroplastic-like isoform X5||protein translocase subunit SECA2%2C chloroplastic-like%2C transcript variant X1||protein translocase subunit SECA2%2C chloroplastic-like%2C transcript variant X5||protein transloca…
	novel_97	XM_021828199.1	2410	2430	+	6	CGGAGAAGUACUUCUUUGGCA	:.: : :.: ::.::::::::	GUCCCGUUAAGAGGAAACCGU	protein translocase subunit SECA2%2C chloroplastic-like isoform X6||protein translocase subunit SECA2%2C chloroplastic-like%2C transcript variant X9||protein translocase subunit SECA2%2C chloroplastic-like isoform X5||protein translocase subunit SECA2%2C chloroplastic-like%2C transcript variant X1||protein translocase subunit SECA2%2C chloroplastic-like%2C transcript variant X5||protein transloca…
	novel_97	XM_021828200.1	2410	2430	+	6	CGGAGAAGUACUUCUUUGGCA	:.: : :.: ::.::::::::	GUCCCGUUAAGAGGAAACCGU	protein translocase subunit SECA2%2C chloroplastic-like isoform X6||protein translocase subunit SECA2%2C chloroplastic-like%2C transcript variant X9||protein translocase subunit SECA2%2C chloroplastic-like isoform X5||protein translocase subunit SECA2%2C chloroplastic-like%2C transcript variant X1||protein translocase subunit SECA2%2C chloroplastic-like%2C transcript variant X5||protein transloca…
	novel_97	XM_021828203.1	2576	2596	+	4	CGGAGAAGUUCUUCUUUGGCA	:.: : :.::::.::::::::	GUCCCGUUAAGAGGAAACCGU	protein translocase subunit SECA2%2C chloroplastic-like
	novel_97	XM_021828583.1	839	860	+	5	CGGAGCUAGUACUCCUUUGGCA	:.: :: :.: :::::::::::	GUCCCG-UUAAGAGGAAACCGU	D-xylose-proton symporter-like 2%2C transcript variant X2||D-xylose-proton symporter-like 2||D-xylose-proton symporter-like 2%2C transcript variant X3||D-xylose-proton symporter-like 2%2C transcript variant X1
	novel_97	XM_021828584.1	755	776	+	5	CGGAGCUAGUACUCCUUUGGCA	:.: :: :.: :::::::::::	GUCCCG-UUAAGAGGAAACCGU	D-xylose-proton symporter-like 2%2C transcript variant X2||D-xylose-proton symporter-like 2||D-xylose-proton symporter-like 2%2C transcript variant X3||D-xylose-proton symporter-like 2%2C transcript variant X1
	novel_97	XM_021828585.1	702	723	+	5	CGGAGCUAGUACUCCUUUGGCA	:.: :: :.: :::::::::::	GUCCCG-UUAAGAGGAAACCGU	D-xylose-proton symporter-like 2%2C transcript variant X2||D-xylose-proton symporter-like 2||D-xylose-proton symporter-like 2%2C transcript variant X3||D-xylose-proton symporter-like 2%2C transcript variant X1
	novel_97	XM_021828967.1	1113	1132	+	6	CAAGG-ACUUCUUCUUUGGUU	:: :: : ::::.::::::.	GUCCCGUUAAGAGGAAACCGU	protein NUCLEAR FUSION DEFECTIVE 4
	novel_97	XM_021828988.1	471	492	+	5.5	UGGAGAAGGUUCUCCUUUGGCU	..: : :. ::::::::::::	GUCCCGUU-AAGAGGAAACCGU	putative disease resistance protein At3g14460
	novel_97	XM_021829036.1	2651	2672	+	5.5	UGGAGAAGGUUCUCCUUUGGCU	..: : :. ::::::::::::	GUCCCGUU-AAGAGGAAACCGU	putative disease resistance RPP13-like protein 1
	novel_97	XM_021829040.1	2486	2506	+	5.5	UUGGGAAAUUCUUCUUUUGCA	. ::: ::::::.:::: :::	GUCCCGUUAAGAGGAAACCGU	putative disease resistance protein At3g14460
	novel_97	XM_021829060.1	959	978	+	6	UACUGUA-UUCUCCUUUUGCA	.: :.: ::::::::: :::	GUCCCGUUAAGAGGAAACCGU	rubber cis-polyprenyltransferase HRT2-like%2C transcript variant X1||rubber cis-polyprenyltransferase HRT2-like||rubber cis-polyprenyltransferase HRT2-like%2C transcript variant X2
	novel_97	XM_021829061.1	998	1017	+	6	UACUGUA-UUCUCCUUUUGCA	.: :.: ::::::::: :::	GUCCCGUUAAGAGGAAACCGU	rubber cis-polyprenyltransferase HRT2-like%2C transcript variant X1||rubber cis-polyprenyltransferase HRT2-like||rubber cis-polyprenyltransferase HRT2-like%2C transcript variant X2
	novel_97	XM_021829667.1	4519	4538	+	6	CUGGUCAAUUUUCUUUUG-CA	: :: :::::.::.:::: ::	GUCCCGUUAAGAGGAAACCGU	ENHANCER OF AG-4 protein 2-like%2C transcript variant X1||ENHANCER OF AG-4 protein 2-like%2C transcript variant X5||ENHANCER OF AG-4 protein 2-like%2C transcript variant X6||ENHANCER OF AG-4 protein 2-like isoform X1||ENHANCER OF AG-4 protein 2-like isoform X2||ENHANCER OF AG-4 protein 2-like%2C transcript variant X2||ENHANCER OF AG-4 protein 2-like%2C transcript variant X3||ENHANCER OF AG-4 prot…
	novel_97	XM_021829668.1	4519	4538	+	6	CUGGUCAAUUUUCUUUUG-CA	: :: :::::.::.:::: ::	GUCCCGUUAAGAGGAAACCGU	ENHANCER OF AG-4 protein 2-like%2C transcript variant X1||ENHANCER OF AG-4 protein 2-like%2C transcript variant X5||ENHANCER OF AG-4 protein 2-like%2C transcript variant X6||ENHANCER OF AG-4 protein 2-like isoform X1||ENHANCER OF AG-4 protein 2-like isoform X2||ENHANCER OF AG-4 protein 2-like%2C transcript variant X2||ENHANCER OF AG-4 protein 2-like%2C transcript variant X3||ENHANCER OF AG-4 prot…
	novel_97	XM_021829670.1	4519	4538	+	6	CUGGUCAAUUUUCUUUUG-CA	: :: :::::.::.:::: ::	GUCCCGUUAAGAGGAAACCGU	ENHANCER OF AG-4 protein 2-like%2C transcript variant X1||ENHANCER OF AG-4 protein 2-like%2C transcript variant X5||ENHANCER OF AG-4 protein 2-like%2C transcript variant X6||ENHANCER OF AG-4 protein 2-like isoform X1||ENHANCER OF AG-4 protein 2-like isoform X2||ENHANCER OF AG-4 protein 2-like%2C transcript variant X2||ENHANCER OF AG-4 protein 2-like%2C transcript variant X3||ENHANCER OF AG-4 prot…
	novel_97	XM_021829671.1	4519	4538	+	6	CUGGUCAAUUUUCUUUUG-CA	: :: :::::.::.:::: ::	GUCCCGUUAAGAGGAAACCGU	ENHANCER OF AG-4 protein 2-like%2C transcript variant X1||ENHANCER OF AG-4 protein 2-like%2C transcript variant X5||ENHANCER OF AG-4 protein 2-like%2C transcript variant X6||ENHANCER OF AG-4 protein 2-like isoform X1||ENHANCER OF AG-4 protein 2-like isoform X2||ENHANCER OF AG-4 protein 2-like%2C transcript variant X2||ENHANCER OF AG-4 protein 2-like%2C transcript variant X3||ENHANCER OF AG-4 prot…
	novel_97	XM_021829672.1	4519	4538	+	6	CUGGUCAAUUUUCUUUUG-CA	: :: :::::.::.:::: ::	GUCCCGUUAAGAGGAAACCGU	ENHANCER OF AG-4 protein 2-like%2C transcript variant X1||ENHANCER OF AG-4 protein 2-like%2C transcript variant X5||ENHANCER OF AG-4 protein 2-like%2C transcript variant X6||ENHANCER OF AG-4 protein 2-like isoform X1||ENHANCER OF AG-4 protein 2-like isoform X2||ENHANCER OF AG-4 protein 2-like%2C transcript variant X2||ENHANCER OF AG-4 protein 2-like%2C transcript variant X3||ENHANCER OF AG-4 prot…
	novel_97	XM_021829673.1	4519	4538	+	6	CUGGUCAAUUUUCUUUUG-CA	: :: :::::.::.:::: ::	GUCCCGUUAAGAGGAAACCGU	ENHANCER OF AG-4 protein 2-like%2C transcript variant X1||ENHANCER OF AG-4 protein 2-like%2C transcript variant X5||ENHANCER OF AG-4 protein 2-like%2C transcript variant X6||ENHANCER OF AG-4 protein 2-like isoform X1||ENHANCER OF AG-4 protein 2-like isoform X2||ENHANCER OF AG-4 protein 2-like%2C transcript variant X2||ENHANCER OF AG-4 protein 2-like%2C transcript variant X3||ENHANCER OF AG-4 prot…
	novel_97	XM_021829674.1	4522	4541	+	6	CUGGUCAAUUUUCUUUUG-CA	: :: :::::.::.:::: ::	GUCCCGUUAAGAGGAAACCGU	ENHANCER OF AG-4 protein 2-like%2C transcript variant X1||ENHANCER OF AG-4 protein 2-like%2C transcript variant X5||ENHANCER OF AG-4 protein 2-like%2C transcript variant X6||ENHANCER OF AG-4 protein 2-like isoform X1||ENHANCER OF AG-4 protein 2-like isoform X2||ENHANCER OF AG-4 protein 2-like%2C transcript variant X2||ENHANCER OF AG-4 protein 2-like%2C transcript variant X3||ENHANCER OF AG-4 prot…
	novel_97	XM_021830081.1	2423	2442	+	6	CAGG-CAAUUCUAUUUUUGCA	:::: ::::::: .::: :::	GUCCCGUUAAGAGGAAACCGU	protein SPA1-RELATED 3-like%2C transcript variant X6||protein SPA1-RELATED 3-like%2C transcript variant X2||protein SPA1-RELATED 3-like%2C transcript variant X3||protein SPA1-RELATED 3-like%2C transcript variant X1||protein SPA1-RELATED 3-like isoform X2||protein SPA1-RELATED 3-like%2C transcript variant X5||protein SPA1-RELATED 3-like isoform X1||protein SPA1-RELATED 3-like%2C transcript variant…
	novel_97	XM_021830082.1	2414	2433	+	6	CAGG-CAAUUCUAUUUUUGCA	:::: ::::::: .::: :::	GUCCCGUUAAGAGGAAACCGU	protein SPA1-RELATED 3-like%2C transcript variant X6||protein SPA1-RELATED 3-like%2C transcript variant X2||protein SPA1-RELATED 3-like%2C transcript variant X3||protein SPA1-RELATED 3-like%2C transcript variant X1||protein SPA1-RELATED 3-like isoform X2||protein SPA1-RELATED 3-like%2C transcript variant X5||protein SPA1-RELATED 3-like isoform X1||protein SPA1-RELATED 3-like%2C transcript variant…
	novel_97	XM_021830083.1	2456	2475	+	6	CAGG-CAAUUCUAUUUUUGCA	:::: ::::::: .::: :::	GUCCCGUUAAGAGGAAACCGU	protein SPA1-RELATED 3-like%2C transcript variant X6||protein SPA1-RELATED 3-like%2C transcript variant X2||protein SPA1-RELATED 3-like%2C transcript variant X3||protein SPA1-RELATED 3-like%2C transcript variant X1||protein SPA1-RELATED 3-like isoform X2||protein SPA1-RELATED 3-like%2C transcript variant X5||protein SPA1-RELATED 3-like isoform X1||protein SPA1-RELATED 3-like%2C transcript variant…
	novel_97	XM_021830085.1	2423	2442	+	6	CAGG-CAAUUCUAUUUUUGCA	:::: ::::::: .::: :::	GUCCCGUUAAGAGGAAACCGU	protein SPA1-RELATED 3-like%2C transcript variant X6||protein SPA1-RELATED 3-like%2C transcript variant X2||protein SPA1-RELATED 3-like%2C transcript variant X3||protein SPA1-RELATED 3-like%2C transcript variant X1||protein SPA1-RELATED 3-like isoform X2||protein SPA1-RELATED 3-like%2C transcript variant X5||protein SPA1-RELATED 3-like isoform X1||protein SPA1-RELATED 3-like%2C transcript variant…
	novel_97	XM_021830285.1	586	606	+	4.5	CGAGGCAAGUCUCCUUUGGCU	:. ::::: :::::::::::	GUCCCGUUAAGAGGAAACCGU	endonuclease V-like%2C transcript variant X2||endonuclease V-like isoform X2||endonuclease V-like%2C transcript variant X1||endonuclease V-like isoform X3||endonuclease V-like%2C transcript variant X3||endonuclease V-like isoform X1
	novel_97	XM_021831091.1	836	855	+	6	CGUGGUA-UUCUUCUUUGGUU	:. ::.: ::::.::::::.	GUCCCGUUAAGAGGAAACCGU	uncharacterized LOC110669423%2C transcript variant X2||uncharacterized protein LOC110669423||uncharacterized LOC110669423%2C transcript variant X3||uncharacterized LOC110669423%2C transcript variant X1
	novel_97	XM_021831092.1	836	855	+	6	CGUGGUA-UUCUUCUUUGGUU	:. ::.: ::::.::::::.	GUCCCGUUAAGAGGAAACCGU	uncharacterized LOC110669423%2C transcript variant X2||uncharacterized protein LOC110669423||uncharacterized LOC110669423%2C transcript variant X3||uncharacterized LOC110669423%2C transcript variant X1
	novel_97	XM_021831093.1	836	855	+	6	CGUGGUA-UUCUUCUUUGGUU	:. ::.: ::::.::::::.	GUCCCGUUAAGAGGAAACCGU	uncharacterized LOC110669423%2C transcript variant X2||uncharacterized protein LOC110669423||uncharacterized LOC110669423%2C transcript variant X3||uncharacterized LOC110669423%2C transcript variant X1
	novel_97	XM_021831130.1	1067	1088	+	6	AAGGAGCAUUUUUCAUUUGGCA	::: ::: ::.:: :::::::	GUCC-CGUUAAGAGGAAACCGU	protein ACCELERATED CELL DEATH 6-like
	novel_97	XM_021831553.1	1055	1074	+	6	CAGGGCAAUUCUGGUU-GGCA	:::::::::::: :: ::::	GUCCCGUUAAGAGGAAACCGU	uncharacterized LOC110669781%2C transcript variant X3||uncharacterized LOC110669781%2C transcript variant X1||uncharacterized LOC110669781%2C transcript variant X2||uncharacterized protein LOC110669781
	novel_97	XM_021831554.1	1315	1334	+	6	CAGGGCAAUUCUGGUU-GGCA	:::::::::::: :: ::::	GUCCCGUUAAGAGGAAACCGU	uncharacterized LOC110669781%2C transcript variant X3||uncharacterized LOC110669781%2C transcript variant X1||uncharacterized LOC110669781%2C transcript variant X2||uncharacterized protein LOC110669781
	novel_97	XM_021831555.1	1149	1168	+	6	CAGGGCAAUUCUGGUU-GGCA	:::::::::::: :: ::::	GUCCCGUUAAGAGGAAACCGU	uncharacterized LOC110669781%2C transcript variant X3||uncharacterized LOC110669781%2C transcript variant X1||uncharacterized LOC110669781%2C transcript variant X2||uncharacterized protein LOC110669781
	novel_97	XM_021832056.1	632	653	+	5	UAGGGCUUAUUCUCCUCUGGCG	.::::: :::::::: ::::.	GUCCCGU-UAAGAGGAAACCGU	GPI mannosyltransferase 2
	novel_97	XM_021833172.1	1275	1294	+	6	CGGUGUCAUU-UCCUUUGGCU	:.: :. ::: :::::::::	GUCCCGUUAAGAGGAAACCGU	uncharacterized LOC110670881%2C transcript variant X1||uncharacterized protein LOC110670881 isoform X2||uncharacterized LOC110670881%2C transcript variant X5||uncharacterized LOC110670881%2C transcript variant X3||uncharacterized LOC110670881%2C transcript variant X2||uncharacterized protein LOC110670881 isoform X1||uncharacterized LOC110670881%2C transcript variant X4
	novel_97	XM_021833173.1	1137	1156	+	6	CGGUGUCAUU-UCCUUUGGCU	:.: :. ::: :::::::::	GUCCCGUUAAGAGGAAACCGU	uncharacterized LOC110670881%2C transcript variant X1||uncharacterized protein LOC110670881 isoform X2||uncharacterized LOC110670881%2C transcript variant X5||uncharacterized LOC110670881%2C transcript variant X3||uncharacterized LOC110670881%2C transcript variant X2||uncharacterized protein LOC110670881 isoform X1||uncharacterized LOC110670881%2C transcript variant X4
	novel_97	XM_021833174.1	1079	1098	+	6	CGGUGUCAUU-UCCUUUGGCU	:.: :. ::: :::::::::	GUCCCGUUAAGAGGAAACCGU	uncharacterized LOC110670881%2C transcript variant X1||uncharacterized protein LOC110670881 isoform X2||uncharacterized LOC110670881%2C transcript variant X5||uncharacterized LOC110670881%2C transcript variant X3||uncharacterized LOC110670881%2C transcript variant X2||uncharacterized protein LOC110670881 isoform X1||uncharacterized LOC110670881%2C transcript variant X4
	novel_97	XM_021833175.1	1274	1293	+	6	CGGUGUCAUU-UCCUUUGGCU	:.: :. ::: :::::::::	GUCCCGUUAAGAGGAAACCGU	uncharacterized LOC110670881%2C transcript variant X1||uncharacterized protein LOC110670881 isoform X2||uncharacterized LOC110670881%2C transcript variant X5||uncharacterized LOC110670881%2C transcript variant X3||uncharacterized LOC110670881%2C transcript variant X2||uncharacterized protein LOC110670881 isoform X1||uncharacterized LOC110670881%2C transcript variant X4
	novel_97	XM_021833176.1	799	818	+	6	CGGUGUCAUU-UCCUUUGGCU	:.: :. ::: :::::::::	GUCCCGUUAAGAGGAAACCGU	uncharacterized LOC110670881%2C transcript variant X1||uncharacterized protein LOC110670881 isoform X2||uncharacterized LOC110670881%2C transcript variant X5||uncharacterized LOC110670881%2C transcript variant X3||uncharacterized LOC110670881%2C transcript variant X2||uncharacterized protein LOC110670881 isoform X1||uncharacterized LOC110670881%2C transcript variant X4
	novel_97	XM_021833343.1	1800	1820	+	6	UUGGCCGACUCUUCUUUGGCA	. :: :.: :::.::::::::	GUCCCGUUAAGAGGAAACCGU	alkaline/neutral invertase E%2C chloroplastic-like
	novel_97	XM_021834097.1	1426	1445	+	5	CAGGA-ACUUCUCCUUUGUCA	:::: : :::::::::: ::	GUCCCGUUAAGAGGAAACCGU	proline-rich receptor-like protein kinase PERK8
	novel_97	XM_021834350.1	2398	2417	+	6	CAGGA-AAUUUUGUUUUGGCA	:::: ::::.: .:::::::	GUCCCGUUAAGAGGAAACCGU	phospholipase D delta-like
	novel_97	XM_021836408.1	90	109	+	6	CAGUCCAAU-CUCUUUUGGUA	::: :::: :::.:::::.:	GUCCCGUUAAGAGGAAACCGU	serine carboxypeptidase-like 51%2C transcript variant X2||serine carboxypeptidase-like 51%2C transcript variant X4||serine carboxypeptidase-like 51%2C transcript variant X1||serine carboxypeptidase-like 51%2C transcript variant X3||serine carboxypeptidase-like 51 isoform X1||serine carboxypeptidase-like 51 isoform X2
	novel_97	XM_021836736.1	462	483	+	6	CUGUGUGAGUUCUCCUCUGGCA	: : :..: ::::::: :::::	GUCCCGUU-AAGAGGAAACCGU	uncharacterized protein LOC110673603||uncharacterized LOC110673603
	novel_97	XR_002491341.1	2236	2257	+	6	CACAGCAACUCUCUUUGUGGCA	:: :::: ::::.:: :::::	GUCCCGUUAAGAGGAA-ACCGU	probable protein S-acyltransferase 7%2C transcript variant X2||probable protein S-acyltransferase 7%2C transcript variant X3||probable protein S-acyltransferase 7 isoform X2||probable protein S-acyltransferase 7 isoform X1||probable protein S-acyltransferase 7%2C transcript variant X4||probable protein S-acyltransferase 7%2C transcript variant X1
	novel_97	XR_002491342.1	2139	2160	+	6	CACAGCAACUCUCUUUGUGGCA	:: :::: ::::.:: :::::	GUCCCGUUAAGAGGAA-ACCGU	probable protein S-acyltransferase 7%2C transcript variant X2||probable protein S-acyltransferase 7%2C transcript variant X3||probable protein S-acyltransferase 7 isoform X2||probable protein S-acyltransferase 7 isoform X1||probable protein S-acyltransferase 7%2C transcript variant X4||probable protein S-acyltransferase 7%2C transcript variant X1
	novel_97	XR_002491739.1	1512	1531	+	6	CACUGAAAUU-UCUUUUGGCA	:: : :::: ::.:::::::	GUCCCGUUAAGAGGAAACCGU	uncharacterized LOC110638756%2C transcript variant X1||uncharacterized protein LOC110638756 isoform X1||uncharacterized LOC110638756%2C transcript variant X3||uncharacterized LOC110638756%2C transcript variant X4||uncharacterized LOC110638756%2C transcript variant X5||uncharacterized protein LOC110638756 isoform X2||uncharacterized LOC110638756%2C transcript variant X2
	novel_97	XR_002491740.1	1512	1531	+	6	CACUGAAAUU-UCUUUUGGCA	:: : :::: ::.:::::::	GUCCCGUUAAGAGGAAACCGU	uncharacterized LOC110638756%2C transcript variant X1||uncharacterized protein LOC110638756 isoform X1||uncharacterized LOC110638756%2C transcript variant X3||uncharacterized LOC110638756%2C transcript variant X4||uncharacterized LOC110638756%2C transcript variant X5||uncharacterized protein LOC110638756 isoform X2||uncharacterized LOC110638756%2C transcript variant X2
	novel_97	XR_002492086.1	902	922	+	6	CAUGAGAAUUCUCUUCUGGCA	:: : :::::::.: :::::	GUCCCGUUAAGAGGAAACCGU	mannosyl-oligosaccharide glucosidase GCS1-like isoform X5||mannosyl-oligosaccharide glucosidase GCS1-like isoform X8||mannosyl-oligosaccharide glucosidase GCS1-like%2C transcript variant X5||mannosyl-oligosaccharide glucosidase GCS1-like%2C transcript variant X3||mannosyl-oligosaccharide glucosidase GCS1-like isoform X3||mannosyl-oligosaccharide glucosidase GCS1-like isoform X7||mannosyl-oligosac…
	novel_97	XR_002492912.1	528	548	+	6	CAGCACAUUUCUCCUAUGGUA	::: :: ::::::: :::.:	GUCCCGUUAAGAGGAAACCGU	uncharacterized LOC110644899%2C transcript variant X2||uncharacterized protein LOC110644899 isoform X2||uncharacterized LOC110644899%2C transcript variant X3||uncharacterized protein LOC110644899 isoform X1||uncharacterized LOC110644899%2C transcript variant X1
	novel_97	XR_002493165.1	923	942	+	6	UAGC-UAAUCCUCUUUUGGCA	.:: .::: :::.:::::::	GUCCCGUUAAGAGGAAACCGU	mitochondrial-processing peptidase subunit alpha-like isoform X2||mitochondrial-processing peptidase subunit alpha-like%2C transcript variant X3||mitochondrial-processing peptidase subunit alpha-like%2C transcript variant X1||mitochondrial-processing peptidase subunit alpha-like%2C transcript variant X4||mitochondrial-processing peptidase subunit alpha-like isoform X1||mitochondrial-processing pe…
	novel_97	XR_002493166.1	923	942	+	6	UAGC-UAAUCCUCUUUUGGCA	.:: .::: :::.:::::::	GUCCCGUUAAGAGGAAACCGU	mitochondrial-processing peptidase subunit alpha-like isoform X2||mitochondrial-processing peptidase subunit alpha-like%2C transcript variant X3||mitochondrial-processing peptidase subunit alpha-like%2C transcript variant X1||mitochondrial-processing peptidase subunit alpha-like%2C transcript variant X4||mitochondrial-processing peptidase subunit alpha-like isoform X1||mitochondrial-processing pe…
	novel_97	XR_002493398.1	1094	1113	+	6	CAGG-CUAUUCUCCUUUCCCA	:::: : :::::::::: ::	GUCCCGUUAAGAGGAAACCGU	UDP-sugar pyrophosphorylase-like||UDP-sugar pyrophosphorylase-like%2C transcript variant X2||UDP-sugar pyrophosphorylase-like%2C transcript variant X8||UDP-sugar pyrophosphorylase-like%2C transcript variant X5||UDP-sugar pyrophosphorylase-like%2C transcript variant X1||UDP-sugar pyrophosphorylase-like%2C transcript variant X4||UDP-sugar pyrophosphorylase-like%2C transcript variant X9||UDP-sugar p…
	novel_97	XR_002493399.1	1094	1113	+	6	CAGG-CUAUUCUCCUUUCCCA	:::: : :::::::::: ::	GUCCCGUUAAGAGGAAACCGU	UDP-sugar pyrophosphorylase-like||UDP-sugar pyrophosphorylase-like%2C transcript variant X2||UDP-sugar pyrophosphorylase-like%2C transcript variant X8||UDP-sugar pyrophosphorylase-like%2C transcript variant X5||UDP-sugar pyrophosphorylase-like%2C transcript variant X1||UDP-sugar pyrophosphorylase-like%2C transcript variant X4||UDP-sugar pyrophosphorylase-like%2C transcript variant X9||UDP-sugar p…
	novel_97	XR_002493400.1	1094	1113	+	6	CAGG-CUAUUCUCCUUUCCCA	:::: : :::::::::: ::	GUCCCGUUAAGAGGAAACCGU	UDP-sugar pyrophosphorylase-like||UDP-sugar pyrophosphorylase-like%2C transcript variant X2||UDP-sugar pyrophosphorylase-like%2C transcript variant X8||UDP-sugar pyrophosphorylase-like%2C transcript variant X5||UDP-sugar pyrophosphorylase-like%2C transcript variant X1||UDP-sugar pyrophosphorylase-like%2C transcript variant X4||UDP-sugar pyrophosphorylase-like%2C transcript variant X9||UDP-sugar p…
	novel_97	XR_002493401.1	1094	1113	+	6	CAGG-CUAUUCUCCUUUCCCA	:::: : :::::::::: ::	GUCCCGUUAAGAGGAAACCGU	UDP-sugar pyrophosphorylase-like||UDP-sugar pyrophosphorylase-like%2C transcript variant X2||UDP-sugar pyrophosphorylase-like%2C transcript variant X8||UDP-sugar pyrophosphorylase-like%2C transcript variant X5||UDP-sugar pyrophosphorylase-like%2C transcript variant X1||UDP-sugar pyrophosphorylase-like%2C transcript variant X4||UDP-sugar pyrophosphorylase-like%2C transcript variant X9||UDP-sugar p…
	novel_97	XR_002493402.1	1094	1113	+	6	CAGG-CUAUUCUCCUUUCCCA	:::: : :::::::::: ::	GUCCCGUUAAGAGGAAACCGU	UDP-sugar pyrophosphorylase-like||UDP-sugar pyrophosphorylase-like%2C transcript variant X2||UDP-sugar pyrophosphorylase-like%2C transcript variant X8||UDP-sugar pyrophosphorylase-like%2C transcript variant X5||UDP-sugar pyrophosphorylase-like%2C transcript variant X1||UDP-sugar pyrophosphorylase-like%2C transcript variant X4||UDP-sugar pyrophosphorylase-like%2C transcript variant X9||UDP-sugar p…
	novel_97	XR_002494629.1	496	515	+	6	CAGAGGAAUUCUUCUU-GGCU	::: : ::::::.::: :::	GUCCCGUUAAGAGGAAACCGU	centromere protein C-like isoform X3||centromere protein C-like%2C transcript variant X2||centromere protein C-like isoform X2||centromere protein C-like%2C transcript variant X1||centromere protein C-like%2C transcript variant X8||centromere protein C-like%2C transcript variant X7||centromere protein C-like isoform X5||centromere protein C-like%2C transcript variant X4||centromere protein C-like…
	novel_97	XR_002494630.1	496	515	+	6	CAGAGGAAUUCUUCUU-GGCU	::: : ::::::.::: :::	GUCCCGUUAAGAGGAAACCGU	centromere protein C-like isoform X3||centromere protein C-like%2C transcript variant X2||centromere protein C-like isoform X2||centromere protein C-like%2C transcript variant X1||centromere protein C-like%2C transcript variant X8||centromere protein C-like%2C transcript variant X7||centromere protein C-like isoform X5||centromere protein C-like%2C transcript variant X4||centromere protein C-like…
	novel_97	XR_002494631.1	496	515	+	6	CAGAGGAAUUCUUCUU-GGCU	::: : ::::::.::: :::	GUCCCGUUAAGAGGAAACCGU	centromere protein C-like isoform X3||centromere protein C-like%2C transcript variant X2||centromere protein C-like isoform X2||centromere protein C-like%2C transcript variant X1||centromere protein C-like%2C transcript variant X8||centromere protein C-like%2C transcript variant X7||centromere protein C-like isoform X5||centromere protein C-like%2C transcript variant X4||centromere protein C-like…
	novel_97	XR_002494846.1	1325	1344	+	4	AAAGGCA-UUCUCCUUUGGCU	: :::: ::::::::::::	GUCCCGUUAAGAGGAAACCGU	uncharacterized LOC110655031%2C transcript variant X2||uncharacterized LOC110655031%2C transcript variant X3||uncharacterized LOC110655031%2C transcript variant X1||uncharacterized protein LOC110655031
	novel_97	XR_002495230.1	4629	4648	+	6	CUGGUCAAUUUUCUUUUG-CA	: :: :::::.::.:::: ::	GUCCCGUUAAGAGGAAACCGU	ENHANCER OF AG-4 protein 2-like%2C transcript variant X1||ENHANCER OF AG-4 protein 2-like%2C transcript variant X11||ENHANCER OF AG-4 protein 2-like%2C transcript variant X5||ENHANCER OF AG-4 protein 2-like%2C transcript variant X6||ENHANCER OF AG-4 protein 2-like%2C transcript variant X8||ENHANCER OF AG-4 protein 2-like isoform X1||ENHANCER OF AG-4 protein 2-like isoform X2||ENHANCER OF AG-4 pro…
	novel_97	XR_002495230.1	4572	4591	+	6	CAGGA-AAUGCUCCUUUUGCA	:::: ::: ::::::: :::	GUCCCGUUAAGAGGAAACCGU	ENHANCER OF AG-4 protein 2-like%2C transcript variant X1||ENHANCER OF AG-4 protein 2-like%2C transcript variant X11||ENHANCER OF AG-4 protein 2-like%2C transcript variant X5||ENHANCER OF AG-4 protein 2-like%2C transcript variant X6||ENHANCER OF AG-4 protein 2-like%2C transcript variant X8||ENHANCER OF AG-4 protein 2-like isoform X1||ENHANCER OF AG-4 protein 2-like isoform X2||ENHANCER OF AG-4 pro…
	novel_97	XR_002495231.1	4629	4648	+	6	CUGGUCAAUUUUCUUUUG-CA	: :: :::::.::.:::: ::	GUCCCGUUAAGAGGAAACCGU	ENHANCER OF AG-4 protein 2-like%2C transcript variant X1||ENHANCER OF AG-4 protein 2-like%2C transcript variant X11||ENHANCER OF AG-4 protein 2-like%2C transcript variant X5||ENHANCER OF AG-4 protein 2-like%2C transcript variant X6||ENHANCER OF AG-4 protein 2-like%2C transcript variant X8||ENHANCER OF AG-4 protein 2-like isoform X1||ENHANCER OF AG-4 protein 2-like isoform X2||ENHANCER OF AG-4 pro…
	novel_97	XR_002495231.1	4572	4591	+	6	CAGGA-AAUGCUCCUUUUGCA	:::: ::: ::::::: :::	GUCCCGUUAAGAGGAAACCGU	ENHANCER OF AG-4 protein 2-like%2C transcript variant X1||ENHANCER OF AG-4 protein 2-like%2C transcript variant X11||ENHANCER OF AG-4 protein 2-like%2C transcript variant X5||ENHANCER OF AG-4 protein 2-like%2C transcript variant X6||ENHANCER OF AG-4 protein 2-like%2C transcript variant X8||ENHANCER OF AG-4 protein 2-like isoform X1||ENHANCER OF AG-4 protein 2-like isoform X2||ENHANCER OF AG-4 pro…
	novel_97	XR_002495232.1	4537	4556	+	6	CUGGUCAAUUUUCUUUUG-CA	: :: :::::.::.:::: ::	GUCCCGUUAAGAGGAAACCGU	ENHANCER OF AG-4 protein 2-like%2C transcript variant X1||ENHANCER OF AG-4 protein 2-like%2C transcript variant X11||ENHANCER OF AG-4 protein 2-like%2C transcript variant X5||ENHANCER OF AG-4 protein 2-like%2C transcript variant X6||ENHANCER OF AG-4 protein 2-like%2C transcript variant X8||ENHANCER OF AG-4 protein 2-like isoform X1||ENHANCER OF AG-4 protein 2-like isoform X2||ENHANCER OF AG-4 pro…
	novel_97	XR_002495232.1	4480	4499	+	6	CAGGA-AAUGCUCCUUUUGCA	:::: ::: ::::::: :::	GUCCCGUUAAGAGGAAACCGU	ENHANCER OF AG-4 protein 2-like%2C transcript variant X1||ENHANCER OF AG-4 protein 2-like%2C transcript variant X11||ENHANCER OF AG-4 protein 2-like%2C transcript variant X5||ENHANCER OF AG-4 protein 2-like%2C transcript variant X6||ENHANCER OF AG-4 protein 2-like%2C transcript variant X8||ENHANCER OF AG-4 protein 2-like isoform X1||ENHANCER OF AG-4 protein 2-like isoform X2||ENHANCER OF AG-4 pro…
	novel_97	XR_002495233.1	4629	4648	+	6	CUGGUCAAUUUUCUUUUG-CA	: :: :::::.::.:::: ::	GUCCCGUUAAGAGGAAACCGU	ENHANCER OF AG-4 protein 2-like%2C transcript variant X1||ENHANCER OF AG-4 protein 2-like%2C transcript variant X11||ENHANCER OF AG-4 protein 2-like%2C transcript variant X5||ENHANCER OF AG-4 protein 2-like%2C transcript variant X6||ENHANCER OF AG-4 protein 2-like%2C transcript variant X8||ENHANCER OF AG-4 protein 2-like isoform X1||ENHANCER OF AG-4 protein 2-like isoform X2||ENHANCER OF AG-4 pro…
	novel_97	XR_002495233.1	4572	4591	+	6	CAGGA-AAUGCUCCUUUUGCA	:::: ::: ::::::: :::	GUCCCGUUAAGAGGAAACCGU	ENHANCER OF AG-4 protein 2-like%2C transcript variant X1||ENHANCER OF AG-4 protein 2-like%2C transcript variant X11||ENHANCER OF AG-4 protein 2-like%2C transcript variant X5||ENHANCER OF AG-4 protein 2-like%2C transcript variant X6||ENHANCER OF AG-4 protein 2-like%2C transcript variant X8||ENHANCER OF AG-4 protein 2-like isoform X1||ENHANCER OF AG-4 protein 2-like isoform X2||ENHANCER OF AG-4 pro…
	novel_97	XR_002495234.1	4629	4648	+	6	CUGGUCAAUUUUCUUUUG-CA	: :: :::::.::.:::: ::	GUCCCGUUAAGAGGAAACCGU	ENHANCER OF AG-4 protein 2-like%2C transcript variant X1||ENHANCER OF AG-4 protein 2-like%2C transcript variant X11||ENHANCER OF AG-4 protein 2-like%2C transcript variant X5||ENHANCER OF AG-4 protein 2-like%2C transcript variant X6||ENHANCER OF AG-4 protein 2-like%2C transcript variant X8||ENHANCER OF AG-4 protein 2-like isoform X1||ENHANCER OF AG-4 protein 2-like isoform X2||ENHANCER OF AG-4 pro…
	novel_97	XR_002495234.1	4572	4591	+	6	CAGGA-AAUGCUCCUUUUGCA	:::: ::: ::::::: :::	GUCCCGUUAAGAGGAAACCGU	ENHANCER OF AG-4 protein 2-like%2C transcript variant X1||ENHANCER OF AG-4 protein 2-like%2C transcript variant X11||ENHANCER OF AG-4 protein 2-like%2C transcript variant X5||ENHANCER OF AG-4 protein 2-like%2C transcript variant X6||ENHANCER OF AG-4 protein 2-like%2C transcript variant X8||ENHANCER OF AG-4 protein 2-like isoform X1||ENHANCER OF AG-4 protein 2-like isoform X2||ENHANCER OF AG-4 pro…
	novel_97	XR_002495235.1	4629	4648	+	6	CUGGUCAAUUUUCUUUUG-CA	: :: :::::.::.:::: ::	GUCCCGUUAAGAGGAAACCGU	ENHANCER OF AG-4 protein 2-like%2C transcript variant X1||ENHANCER OF AG-4 protein 2-like%2C transcript variant X11||ENHANCER OF AG-4 protein 2-like%2C transcript variant X5||ENHANCER OF AG-4 protein 2-like%2C transcript variant X6||ENHANCER OF AG-4 protein 2-like%2C transcript variant X8||ENHANCER OF AG-4 protein 2-like isoform X1||ENHANCER OF AG-4 protein 2-like isoform X2||ENHANCER OF AG-4 pro…
	novel_97	XR_002495235.1	4572	4591	+	6	CAGGA-AAUGCUCCUUUUGCA	:::: ::: ::::::: :::	GUCCCGUUAAGAGGAAACCGU	ENHANCER OF AG-4 protein 2-like%2C transcript variant X1||ENHANCER OF AG-4 protein 2-like%2C transcript variant X11||ENHANCER OF AG-4 protein 2-like%2C transcript variant X5||ENHANCER OF AG-4 protein 2-like%2C transcript variant X6||ENHANCER OF AG-4 protein 2-like%2C transcript variant X8||ENHANCER OF AG-4 protein 2-like isoform X1||ENHANCER OF AG-4 protein 2-like isoform X2||ENHANCER OF AG-4 pro…
	novel_97	XR_002495236.1	4629	4648	+	6	CUGGUCAAUUUUCUUUUG-CA	: :: :::::.::.:::: ::	GUCCCGUUAAGAGGAAACCGU	ENHANCER OF AG-4 protein 2-like%2C transcript variant X1||ENHANCER OF AG-4 protein 2-like%2C transcript variant X11||ENHANCER OF AG-4 protein 2-like%2C transcript variant X5||ENHANCER OF AG-4 protein 2-like%2C transcript variant X6||ENHANCER OF AG-4 protein 2-like%2C transcript variant X8||ENHANCER OF AG-4 protein 2-like isoform X1||ENHANCER OF AG-4 protein 2-like isoform X2||ENHANCER OF AG-4 pro…
	novel_97	XR_002495236.1	4572	4591	+	6	CAGGA-AAUGCUCCUUUUGCA	:::: ::: ::::::: :::	GUCCCGUUAAGAGGAAACCGU	ENHANCER OF AG-4 protein 2-like%2C transcript variant X1||ENHANCER OF AG-4 protein 2-like%2C transcript variant X11||ENHANCER OF AG-4 protein 2-like%2C transcript variant X5||ENHANCER OF AG-4 protein 2-like%2C transcript variant X6||ENHANCER OF AG-4 protein 2-like%2C transcript variant X8||ENHANCER OF AG-4 protein 2-like isoform X1||ENHANCER OF AG-4 protein 2-like isoform X2||ENHANCER OF AG-4 pro…
	novel_97	XR_002495270.1	88	108	+	5	UUGAGCAGUUCUCUUUUGGCC	. : :::.:::::.::::::	GUCCCGUUAAGAGGAAACCGU	pantothenate kinase 2-like%2C transcript variant X1||pantothenate kinase 2-like%2C transcript variant X4||pantothenate kinase 2-like%2C transcript variant X9||pantothenate kinase 2-like isoform X4||pantothenate kinase 2-like%2C transcript variant X10||pantothenate kinase 2-like%2C transcript variant X8||pantothenate kinase 2-like%2C transcript variant X6||pantothenate kinase 2-like%2C transcript …
	novel_97	XR_002495271.1	93	113	+	5	UUGAGCAGUUCUCUUUUGGCC	. : :::.:::::.::::::	GUCCCGUUAAGAGGAAACCGU	pantothenate kinase 2-like%2C transcript variant X1||pantothenate kinase 2-like%2C transcript variant X4||pantothenate kinase 2-like%2C transcript variant X9||pantothenate kinase 2-like isoform X4||pantothenate kinase 2-like%2C transcript variant X10||pantothenate kinase 2-like%2C transcript variant X8||pantothenate kinase 2-like%2C transcript variant X6||pantothenate kinase 2-like%2C transcript …
	novel_97	XR_002495509.1	3417	3437	+	6	UCUGGUAAUUCUCCUUUGGGU	. ::.:::::::::::::	GUCCCGUUAAGAGGAAACCGU	uncharacterized protein LOC110658088 isoform X4||uncharacterized protein LOC110658088 isoform X6||uncharacterized protein LOC110658088 isoform X5||uncharacterized LOC110658088%2C transcript variant X6||uncharacterized LOC110658088%2C transcript variant X5||uncharacterized protein LOC110658088 isoform X3||uncharacterized protein LOC110658088 isoform X1||uncharacterized LOC110658088%2C transcript v…
	novel_97	XR_002495510.1	3418	3438	+	6	UCUGGUAAUUCUCCUUUGGGU	. ::.:::::::::::::	GUCCCGUUAAGAGGAAACCGU	uncharacterized protein LOC110658088 isoform X4||uncharacterized protein LOC110658088 isoform X6||uncharacterized protein LOC110658088 isoform X5||uncharacterized LOC110658088%2C transcript variant X6||uncharacterized LOC110658088%2C transcript variant X5||uncharacterized protein LOC110658088 isoform X3||uncharacterized protein LOC110658088 isoform X1||uncharacterized LOC110658088%2C transcript v…
	novel_97	XR_002495672.1	942	962	+	5.5	UAGGGCACUUUCCCUUUGGCU	.:::::: ::. ::::::::	GUCCCGUUAAGAGGAAACCGU	#N/A
	novel_97	XR_002497579.1	2423	2442	+	6	CAGG-CAAUUCUAUUUUUGCA	:::: ::::::: .::: :::	GUCCCGUUAAGAGGAAACCGU	protein SPA1-RELATED 3-like%2C transcript variant X6||protein SPA1-RELATED 3-like%2C transcript variant X2||protein SPA1-RELATED 3-like%2C transcript variant X3||protein SPA1-RELATED 3-like%2C transcript variant X1||protein SPA1-RELATED 3-like isoform X2||protein SPA1-RELATED 3-like%2C transcript variant X5||protein SPA1-RELATED 3-like isoform X1||protein SPA1-RELATED 3-like%2C transcript variant…
	novel_97	XR_002498160.1	1978	1999	+	5	UGGGGACAAUUUUCCUCUGGCA	..::: :::::.:::: :::::	GUCCC-GUUAAGAGGAAACCGU	ACT domain-containing protein ACR6-like%2C transcript variant X1||ACT domain-containing protein ACR6-like%2C transcript variant X4||ACT domain-containing protein ACR6-like%2C transcript variant X6||ACT domain-containing protein ACR6-like%2C transcript variant X2||ACT domain-containing protein ACR6-like%2C transcript variant X8||ACT domain-containing protein ACR6-like isoform X2||ACT domain-contai…
	novel_97	XR_002498456.1	2783	2802	+	6	CAAGGUCAUU-UCCUUUGGUG	:: ::. ::: ::::::::..	GUCCCGUUAAGAGGAAACCGU	#N/A
	novel_97	XR_002498498.1	403	424	+	6	UAGGGCACACUCUCUUUUGGUG	.:::::: : ::::.:::::..	GUCCCGU-UAAGAGGAAACCGU	#N/A
	novel_96	XM_021789123.1	11150	11173	+	5.5	AAGCUGUACAUUUUCAGAUUGGAU	:.::: :: ::::::::::.::	CUUGACCUGCCAAAGUCUAACUUA	protein SPIRRIG
	novel_96	XM_021793444.1	1543	1565	+	6	GGAUUG-ACGUUUUCAUGUUGAAU	:.:.:: ::: ::::: .::::::	CUUGACCUGCCAAAGUCUAACUUA	probable polygalacturonase At1g80170
	novel_96	XM_021794104.1	224	246	+	6	GGAC-GAAUGGUUUGAGAUUGAGU	:.:: : :.::::: :::::::.:	CUUGACCUGCCAAAGUCUAACUUA	wall-associated receptor kinase-like 9
	novel_96	XM_021794843.1	165	187	+	5.5	GAAC-GAAUGGUUUGAGAUUGAGU	:::: : :.::::: :::::::.:	CUUGACCUGCCAAAGUCUAACUUA	wall-associated receptor kinase-like 8
	novel_96	XM_021808494.1	2181	2204	+	5.5	GAACUGAAUUGUUUCAAAUUGAGU	:::::: :. :::::: :::::.:	CUUGACCUGCCAAAGUCUAACUUA	histone-lysine N-methyltransferase ASHH3-like%2C transcript variant X6||histone-lysine N-methyltransferase ASHH3-like%2C transcript variant X8||histone-lysine N-methyltransferase ASHH3-like isoform X1||histone-lysine N-methyltransferase ASHH3-like%2C transcript variant X1||histone-lysine N-methyltransferase ASHH3-like isoform X2||histone-lysine N-methyltransferase ASHH3-like%2C transcript variant…
	novel_96	XM_021808539.1	2172	2195	+	5.5	GAACUGAAUUGUUUCAAAUUGAGU	:::::: :. :::::: :::::.:	CUUGACCUGCCAAAGUCUAACUUA	histone-lysine N-methyltransferase ASHH3-like%2C transcript variant X6||histone-lysine N-methyltransferase ASHH3-like%2C transcript variant X8||histone-lysine N-methyltransferase ASHH3-like isoform X1||histone-lysine N-methyltransferase ASHH3-like%2C transcript variant X1||histone-lysine N-methyltransferase ASHH3-like isoform X2||histone-lysine N-methyltransferase ASHH3-like%2C transcript variant…
	novel_96	XM_021809865.1	1520	1542	+	5.5	GAGCAGGA-GGUUUCAGAUUGGGA	::.: ::: ::::::::::::..	CUUGACCUGCCAAAGUCUAACUUA	uncharacterized protein LOC110654018 isoform X2||uncharacterized LOC110654018%2C transcript variant X1||uncharacterized LOC110654018%2C transcript variant X2||uncharacterized protein LOC110654018 isoform X1
	novel_96	XM_021809866.1	2990	3012	+	5.5	GAGCAGGA-GGUUUCAGAUUGGGA	::.: ::: ::::::::::::..	CUUGACCUGCCAAAGUCUAACUUA	uncharacterized protein LOC110654018 isoform X2||uncharacterized LOC110654018%2C transcript variant X1||uncharacterized LOC110654018%2C transcript variant X2||uncharacterized protein LOC110654018 isoform X1
	novel_96	XM_021813415.1	1516	1539	+	6	GAAUUGCAUGUUUUUAGGUUGAAG	:::.:: :.: :::.::.:::::	CUUGACCUGCCAAAGUCUAACUUA	GDSL esterase/lipase At5g14450-like
	novel_96	XM_021813849.1	10176	10199	+	5.5	AAGCUGUACAUUUUCAGAUUGGAU	:.::: :: ::::::::::.::	CUUGACCUGCCAAAGUCUAACUUA	zinc transporter 6%2C chloroplastic isoform X2||zinc transporter 6%2C chloroplastic%2C transcript variant X2||zinc transporter 6%2C chloroplastic isoform X1||zinc transporter 6%2C chloroplastic%2C transcript variant X1
	novel_96	XM_021823923.1	840	862	+	6	GAGCUGG-UGGUUUCAGGUUGCAA	::.:::: .::::::::.::: :	CUUGACCUGCCAAAGUCUAACUUA	uncharacterized protein LOC110664301||uncharacterized LOC110664301
	novel_96	XM_021823924.1	2502	2524	+	6	GAGCUGG-UGGUUUCAGGUUGCAA	::.:::: .::::::::.::: :	CUUGACCUGCCAAAGUCUAACUUA	uncharacterized LOC110664302||uncharacterized protein LOC110664302
	novel_96	XM_021824340.1	278	300	+	6	GAGCUAGG-GUUUUCAGAUUGGAA	::.:: :. : ::::::::::.:	CUUGACCUGCCAAAGUCUAACUUA	S-adenosylmethionine decarboxylase proenzyme-like%2C transcript variant X1||S-adenosylmethionine decarboxylase proenzyme-like||S-adenosylmethionine decarboxylase proenzyme-like%2C transcript variant X5||S-adenosylmethionine decarboxylase proenzyme-like%2C transcript variant X4||S-adenosylmethionine decarboxylase proenzyme-like%2C transcript variant X3||S-adenosylmethionine decarboxylase proenzyme…
	novel_96	XM_021824341.1	242	264	+	6	GAGCUAGG-GUUUUCAGAUUGGAA	::.:: :. : ::::::::::.:	CUUGACCUGCCAAAGUCUAACUUA	S-adenosylmethionine decarboxylase proenzyme-like%2C transcript variant X1||S-adenosylmethionine decarboxylase proenzyme-like||S-adenosylmethionine decarboxylase proenzyme-like%2C transcript variant X5||S-adenosylmethionine decarboxylase proenzyme-like%2C transcript variant X4||S-adenosylmethionine decarboxylase proenzyme-like%2C transcript variant X3||S-adenosylmethionine decarboxylase proenzyme…
	novel_96	XM_021824440.1	563	585	+	6	UGUUUGGA-GGUUUUAGAUUGAAG	. .:::: :::::.::::::::	CUUGACCUGCCAAAGUCUAACUUA	sm-like protein LSM1B%2C transcript variant X4||sm-like protein LSM1B%2C transcript variant X2||sm-like protein LSM1B isoform X1||sm-like protein LSM1B isoform X2||sm-like protein LSM1B%2C transcript variant X5||sm-like protein LSM1B%2C transcript variant X3||sm-like protein LSM1B isoform X4||sm-like protein LSM1B isoform X3||sm-like protein LSM1B%2C transcript variant X1||sm-like protein LSM1B i…
	novel_96	XM_021824445.1	563	585	+	6	UGUUUGGA-GGUUUUAGAUUGAAG	. .:::: :::::.::::::::	CUUGACCUGCCAAAGUCUAACUUA	sm-like protein LSM1B%2C transcript variant X4||sm-like protein LSM1B%2C transcript variant X2||sm-like protein LSM1B isoform X1||sm-like protein LSM1B isoform X2||sm-like protein LSM1B%2C transcript variant X5||sm-like protein LSM1B%2C transcript variant X3||sm-like protein LSM1B isoform X4||sm-like protein LSM1B isoform X3||sm-like protein LSM1B%2C transcript variant X1||sm-like protein LSM1B i…
	novel_96	XM_021824455.1	563	585	+	6	UGUUUGGA-GGUUUUAGAUUGAAG	. .:::: :::::.::::::::	CUUGACCUGCCAAAGUCUAACUUA	sm-like protein LSM1B%2C transcript variant X4||sm-like protein LSM1B%2C transcript variant X2||sm-like protein LSM1B isoform X1||sm-like protein LSM1B isoform X2||sm-like protein LSM1B%2C transcript variant X5||sm-like protein LSM1B%2C transcript variant X3||sm-like protein LSM1B isoform X4||sm-like protein LSM1B isoform X3||sm-like protein LSM1B%2C transcript variant X1||sm-like protein LSM1B i…
	novel_96	XM_021824577.1	39	63	+	5.5	GAAUUUGGAAGUUUUCAGAUUCAAU	:::.: ::: : ::::::::: :::	CUUGA-CCUGCCAAAGUCUAACUUA	LRR receptor-like serine/threonine-protein kinase GSO1%2C transcript variant X1||LRR receptor-like serine/threonine-protein kinase GSO1 isoform X1||LRR receptor-like serine/threonine-protein kinase GSO1%2C transcript variant X3||LRR receptor-like serine/threonine-protein kinase GSO1%2C transcript variant X2||LRR receptor-like serine/threonine-protein kinase GSO1 isoform X2||LRR receptor-like seri…
	novel_96	XM_021826105.1	2252	2274	+	6	GUGUUGGAAG-UUUCAAAUUGAAU	: ..:::: : ::::: :::::::	CUUGACCUGCCAAAGUCUAACUUA	cationic amino acid transporter 1-like
	novel_96	XM_021832664.1	1748	1770	+	6	GAGAUGCAUG-UUUCAGAUUGGAG	::. :: :.: ::::::::::.:	CUUGACCUGCCAAAGUCUAACUUA	putative disease resistance RPP13-like protein 1 isoform X2||putative disease resistance RPP13-like protein 1 isoform X1||putative disease resistance RPP13-like protein 1%2C transcript variant X2||putative disease resistance RPP13-like protein 1%2C transcript variant X1||putative disease resistance RPP13-like protein 1%2C transcript variant X3
	novel_96	XM_021832665.1	1748	1770	+	6	GAGAUGCAUG-UUUCAGAUUGGAG	::. :: :.: ::::::::::.:	CUUGACCUGCCAAAGUCUAACUUA	putative disease resistance RPP13-like protein 1 isoform X2||putative disease resistance RPP13-like protein 1 isoform X1||putative disease resistance RPP13-like protein 1%2C transcript variant X2||putative disease resistance RPP13-like protein 1%2C transcript variant X1||putative disease resistance RPP13-like protein 1%2C transcript variant X3
	novel_96	XM_021832666.1	1748	1770	+	6	GAGAUGCAUG-UUUCAGAUUGGAG	::. :: :.: ::::::::::.:	CUUGACCUGCCAAAGUCUAACUUA	putative disease resistance RPP13-like protein 1 isoform X2||putative disease resistance RPP13-like protein 1 isoform X1||putative disease resistance RPP13-like protein 1%2C transcript variant X2||putative disease resistance RPP13-like protein 1%2C transcript variant X1||putative disease resistance RPP13-like protein 1%2C transcript variant X3
	novel_96	XM_021832718.1	1866	1888	+	6	GAGAUGCAUG-UUUCAGAUUGGAG	::. :: :.: ::::::::::.:	CUUGACCUGCCAAAGUCUAACUUA	putative disease resistance RPP13-like protein 1
	novel_96	XM_021832857.1	1372	1395	+	6	GAGUUUGAAGCUUUGAGAUUGAAU	::..: :: : ::: :::::::::	CUUGACCUGCCAAAGUCUAACUUA	transcription factor bHLH68-like%2C transcript variant X1||transcription factor bHLH68-like isoform X1||transcription factor bHLH68-like isoform X2||transcription factor bHLH68-like%2C transcript variant X2
	novel_96	XM_021832858.1	1331	1354	+	6	GAGUUUGAAGCUUUGAGAUUGAAU	::..: :: : ::: :::::::::	CUUGACCUGCCAAAGUCUAACUUA	transcription factor bHLH68-like%2C transcript variant X1||transcription factor bHLH68-like isoform X1||transcription factor bHLH68-like isoform X2||transcription factor bHLH68-like%2C transcript variant X2
	novel_96	XM_021835567.1	1457	1479	+	5.5	GAGCAGGA-GGUUUCAGAUUGGGA	::.: ::: ::::::::::::..	CUUGACCUGCCAAAGUCUAACUUA	uncharacterized LOC110672713%2C transcript variant X2||uncharacterized LOC110672713%2C transcript variant X1||uncharacterized LOC110672713%2C transcript variant X3||uncharacterized protein LOC110672713 isoform X3||uncharacterized protein LOC110672713 isoform X1||uncharacterized protein LOC110672713 isoform X2
	novel_96	XM_021835568.1	1302	1324	+	5.5	GAGCAGGA-GGUUUCAGAUUGGGA	::.: ::: ::::::::::::..	CUUGACCUGCCAAAGUCUAACUUA	uncharacterized LOC110672713%2C transcript variant X2||uncharacterized LOC110672713%2C transcript variant X1||uncharacterized LOC110672713%2C transcript variant X3||uncharacterized protein LOC110672713 isoform X3||uncharacterized protein LOC110672713 isoform X1||uncharacterized protein LOC110672713 isoform X2
	novel_96	XM_021835569.1	1471	1493	+	5.5	GAGCAGGA-GGUUUCAGAUUGGGA	::.: ::: ::::::::::::..	CUUGACCUGCCAAAGUCUAACUUA	uncharacterized LOC110672713%2C transcript variant X2||uncharacterized LOC110672713%2C transcript variant X1||uncharacterized LOC110672713%2C transcript variant X3||uncharacterized protein LOC110672713 isoform X3||uncharacterized protein LOC110672713 isoform X1||uncharacterized protein LOC110672713 isoform X2
	novel_95	XM_021787562.1	256	278	+	6	GACGAGGCCUUUUGC-ACGGAAAG	: .:..:::::::: :::::::.	CGAUUUUGGAAAACGCUGCCUUUU	CASP-like protein 3A1
	novel_95	XM_021800866.1	3888	3912	+	5.5	ACUGAAGACCAUUUGUGGCGGAAAA	::.:: ::: ::::.:.:::::::	CGAUUU-UGGAAAACGCUGCCUUUU	E3 ubiquitin-protein ligase RHA1B-like
	novel_95	XM_021800866.1	3207	3231	+	5.5	ACUGAAGACCAUUUGUGGCGGAAAA	::.:: ::: ::::.:.:::::::	CGAUUU-UGGAAAACGCUGCCUUUU	E3 ubiquitin-protein ligase RHA1B-like
	novel_95	XM_021810388.1	5207	5230	+	6	CCCAAGAUAUUUUGCCACGGAAAA	: ::.:. :::::: ::::::::	CGAUUUUGGAAAACGCUGCCUUUU	glutamate receptor 3.3%2C transcript variant X8||glutamate receptor 3.3 isoform X2||glutamate receptor 3.3%2C transcript variant X2||glutamate receptor 3.3%2C transcript variant X1||glutamate receptor 3.3%2C transcript variant X5||glutamate receptor 3.3%2C transcript variant X3||glutamate receptor 3.3%2C transcript variant X4||glutamate receptor 3.3%2C transcript variant X9||glutamate receptor 3.…
	novel_95	XM_021818087.1	555	577	+	5.5	GAUAGAGCUUUUUGUGA-GGAAAA	: ::.:.:.:::::.:: ::::::	CGAUUUUGGAAAACGCUGCCUUUU	tetraketide alpha-pyrone reductase 1-like
	novel_95	XM_021818256.1	26	49	+	6	GAUGGCAACUUUUGCGAUGGAGAA	: :.. : :::::::::.:::.::	CGAUUUUGGAAAACGCUGCCUUUU	ascorbate transporter%2C chloroplastic-like isoform X1||ascorbate transporter%2C chloroplastic-like%2C transcript variant X2||ascorbate transporter%2C chloroplastic-like%2C transcript variant X1||ascorbate transporter%2C chloroplastic-like isoform X2
	novel_95	XM_021818257.1	27	50	+	6	GAUGGCAACUUUUGCGAUGGAGAA	: :.. : :::::::::.:::.::	CGAUUUUGGAAAACGCUGCCUUUU	ascorbate transporter%2C chloroplastic-like isoform X1||ascorbate transporter%2C chloroplastic-like%2C transcript variant X2||ascorbate transporter%2C chloroplastic-like%2C transcript variant X1||ascorbate transporter%2C chloroplastic-like isoform X2
	novel_95	XM_021822569.1	4384	4407	+	5.5	CCUGGAAUCAUUUGCGAGGGAAAA	::..::.: ::::::: ::::::	CGAUUUUGGAAAACGCUGCCUUUU	serine/threonine-protein kinase TOUSLED-like isoform X4||serine/threonine-protein kinase TOUSLED-like isoform X1||serine/threonine-protein kinase TOUSLED-like%2C transcript variant X1||serine/threonine-protein kinase TOUSLED-like%2C transcript variant X4||serine/threonine-protein kinase TOUSLED-like isoform X3||serine/threonine-protein kinase TOUSLED-like isoform X2||serine/threonine-protein kina…
	novel_95	XM_021828693.1	1555	1577	+	6	GAUAAUGUCUUUUGCGA-GGAAGA	: ::: ..::::::::: ::::.:	CGAUUUUGGAAAACGCUGCCUUUU	phospholipid-transporting ATPase 1-like%2C transcript variant X1||phospholipid-transporting ATPase 1-like||phospholipid-transporting ATPase 1-like%2C transcript variant X6||phospholipid-transporting ATPase 1-like%2C transcript variant X4||phospholipid-transporting ATPase 1-like%2C transcript variant X5||phospholipid-transporting ATPase 1-like%2C transcript variant X3||phospholipid-transporting AT…
	novel_95	XM_021828694.1	1555	1577	+	6	GAUAAUGUCUUUUGCGA-GGAAGA	: ::: ..::::::::: ::::.:	CGAUUUUGGAAAACGCUGCCUUUU	phospholipid-transporting ATPase 1-like%2C transcript variant X1||phospholipid-transporting ATPase 1-like||phospholipid-transporting ATPase 1-like%2C transcript variant X6||phospholipid-transporting ATPase 1-like%2C transcript variant X4||phospholipid-transporting ATPase 1-like%2C transcript variant X5||phospholipid-transporting ATPase 1-like%2C transcript variant X3||phospholipid-transporting AT…
	novel_95	XM_021828695.1	1555	1577	+	6	GAUAAUGUCUUUUGCGA-GGAAGA	: ::: ..::::::::: ::::.:	CGAUUUUGGAAAACGCUGCCUUUU	phospholipid-transporting ATPase 1-like%2C transcript variant X1||phospholipid-transporting ATPase 1-like||phospholipid-transporting ATPase 1-like%2C transcript variant X6||phospholipid-transporting ATPase 1-like%2C transcript variant X4||phospholipid-transporting ATPase 1-like%2C transcript variant X5||phospholipid-transporting ATPase 1-like%2C transcript variant X3||phospholipid-transporting AT…
	novel_95	XM_021828696.1	1148	1170	+	6	GAUAAUGUCUUUUGCGA-GGAAGA	: ::: ..::::::::: ::::.:	CGAUUUUGGAAAACGCUGCCUUUU	phospholipid-transporting ATPase 1-like%2C transcript variant X1||phospholipid-transporting ATPase 1-like||phospholipid-transporting ATPase 1-like%2C transcript variant X6||phospholipid-transporting ATPase 1-like%2C transcript variant X4||phospholipid-transporting ATPase 1-like%2C transcript variant X5||phospholipid-transporting ATPase 1-like%2C transcript variant X3||phospholipid-transporting AT…
	novel_95	XM_021828697.1	1555	1577	+	6	GAUAAUGUCUUUUGCGA-GGAAGA	: ::: ..::::::::: ::::.:	CGAUUUUGGAAAACGCUGCCUUUU	phospholipid-transporting ATPase 1-like%2C transcript variant X1||phospholipid-transporting ATPase 1-like||phospholipid-transporting ATPase 1-like%2C transcript variant X6||phospholipid-transporting ATPase 1-like%2C transcript variant X4||phospholipid-transporting ATPase 1-like%2C transcript variant X5||phospholipid-transporting ATPase 1-like%2C transcript variant X3||phospholipid-transporting AT…
	novel_95	XM_021828698.1	1555	1577	+	6	GAUAAUGUCUUUUGCGA-GGAAGA	: ::: ..::::::::: ::::.:	CGAUUUUGGAAAACGCUGCCUUUU	phospholipid-transporting ATPase 1-like%2C transcript variant X1||phospholipid-transporting ATPase 1-like||phospholipid-transporting ATPase 1-like%2C transcript variant X6||phospholipid-transporting ATPase 1-like%2C transcript variant X4||phospholipid-transporting ATPase 1-like%2C transcript variant X5||phospholipid-transporting ATPase 1-like%2C transcript variant X3||phospholipid-transporting AT…
	novel_95	XM_021829976.1	454	476	+	6	GCUCUAGCUUUUUGUGA-GGAAAA	::: :.:.:::::.:: ::::::	CGAUUUUGGAAAACGCUGCCUUUU	UDP-glycosyltransferase 76B1-like
	novel_95	XM_021831829.1	743	766	+	6	GGAGAAACUUAUUGCAACGGAAAA	: .::::.: :::: ::::::::	CGAUUUUGGAAAACGCUGCCUUUU	snRNA-activating protein complex subunit-like%2C transcript variant X3||snRNA-activating protein complex subunit-like isoform X2||snRNA-activating protein complex subunit-like isoform X3||snRNA-activating protein complex subunit-like isoform X1||snRNA-activating protein complex subunit-like%2C transcript variant X2||snRNA-activating protein complex subunit-like%2C transcript variant X1||snRNA-act…
	novel_95	XM_021831830.1	763	786	+	6	GGAGAAACUUAUUGCAACGGAAAA	: .::::.: :::: ::::::::	CGAUUUUGGAAAACGCUGCCUUUU	snRNA-activating protein complex subunit-like%2C transcript variant X3||snRNA-activating protein complex subunit-like isoform X2||snRNA-activating protein complex subunit-like isoform X3||snRNA-activating protein complex subunit-like isoform X1||snRNA-activating protein complex subunit-like%2C transcript variant X2||snRNA-activating protein complex subunit-like%2C transcript variant X1||snRNA-act…
	novel_95	XM_021831831.1	1233	1256	+	6	GGAGAAACUUAUUGCAACGGAAAA	: .::::.: :::: ::::::::	CGAUUUUGGAAAACGCUGCCUUUU	snRNA-activating protein complex subunit-like%2C transcript variant X3||snRNA-activating protein complex subunit-like isoform X2||snRNA-activating protein complex subunit-like isoform X3||snRNA-activating protein complex subunit-like isoform X1||snRNA-activating protein complex subunit-like%2C transcript variant X2||snRNA-activating protein complex subunit-like%2C transcript variant X1||snRNA-act…
	novel_95	XM_021831832.1	1244	1267	+	6	GGAGAAACUUAUUGCAACGGAAAA	: .::::.: :::: ::::::::	CGAUUUUGGAAAACGCUGCCUUUU	snRNA-activating protein complex subunit-like%2C transcript variant X3||snRNA-activating protein complex subunit-like isoform X2||snRNA-activating protein complex subunit-like isoform X3||snRNA-activating protein complex subunit-like isoform X1||snRNA-activating protein complex subunit-like%2C transcript variant X2||snRNA-activating protein complex subunit-like%2C transcript variant X1||snRNA-act…
	novel_95	XM_021831833.1	1244	1267	+	6	GGAGAAACUUAUUGCAACGGAAAA	: .::::.: :::: ::::::::	CGAUUUUGGAAAACGCUGCCUUUU	snRNA-activating protein complex subunit-like%2C transcript variant X3||snRNA-activating protein complex subunit-like isoform X2||snRNA-activating protein complex subunit-like isoform X3||snRNA-activating protein complex subunit-like isoform X1||snRNA-activating protein complex subunit-like%2C transcript variant X2||snRNA-activating protein complex subunit-like%2C transcript variant X1||snRNA-act…
	novel_95	XM_021835167.1	478	501	+	6	ACAAGAACCCUCUGCGACGGAAAG	: :.:::: : :::::::::::.	CGAUUUUGGAAAACGCUGCCUUUU	transcription factor 25 isoform X1||transcription factor 25%2C transcript variant X2||transcription factor 25%2C transcript variant X1||transcription factor 25 isoform X2
	novel_95	XM_021835171.1	480	503	+	6	ACAAGAACCCUCUGCGACGGAAAG	: :.:::: : :::::::::::.	CGAUUUUGGAAAACGCUGCCUUUU	transcription factor 25 isoform X1||transcription factor 25%2C transcript variant X2||transcription factor 25%2C transcript variant X1||transcription factor 25 isoform X2
	novel_95	XM_021835623.1	516	538	+	6	GCUGCAGCCUCUUGC-AUGGAAAA	:::. :.::: :::: :.::::::	CGAUUUUGGAAAACGCUGCCUUUU	uncharacterized protein LOC110672755||uncharacterized LOC110672755
	novel_94	XM_021781023.1	2594	2617	+	6	GCAGAAGCUGGAAGUAUGACUAAU	::: :: ..:::.::.:::::::	CGUAUUACGUCUUUAUGCUGAUUA	ABC transporter B family member 15-like isoform X2||putative multidrug resistance protein isoform X1||ABC transporter B family member 15-like%2C transcript variant X2||ABC transporter B family member 15-like%2C transcript variant X1
	novel_94	XM_021781024.1	2875	2898	+	6	GCAGAAGCUGGAAGUAUGACUAAU	::: :: ..:::.::.:::::::	CGUAUUACGUCUUUAUGCUGAUUA	ABC transporter B family member 15-like isoform X2||putative multidrug resistance protein isoform X1||ABC transporter B family member 15-like%2C transcript variant X2||ABC transporter B family member 15-like%2C transcript variant X1
	novel_94	XM_021788775.1	1899	1922	+	6	GCAUUGUGGGGAAAUACGAGUGAU	:::: .:: .::::::::: :.::	CGUAUUACGUCUUUAUGCUGAUUA	uncharacterized LOC110638275%2C transcript variant X3||uncharacterized LOC110638275%2C transcript variant X2||uncharacterized LOC110638275%2C transcript variant X1||uncharacterized protein LOC110638275
	novel_94	XM_021788776.1	1741	1764	+	6	GCAUUGUGGGGAAAUACGAGUGAU	:::: .:: .::::::::: :.::	CGUAUUACGUCUUUAUGCUGAUUA	uncharacterized LOC110638275%2C transcript variant X3||uncharacterized LOC110638275%2C transcript variant X2||uncharacterized LOC110638275%2C transcript variant X1||uncharacterized protein LOC110638275
	novel_94	XM_021788777.1	1899	1922	+	6	GCAUUGUGGGGAAAUACGAGUGAU	:::: .:: .::::::::: :.::	CGUAUUACGUCUUUAUGCUGAUUA	uncharacterized LOC110638275%2C transcript variant X3||uncharacterized LOC110638275%2C transcript variant X2||uncharacterized LOC110638275%2C transcript variant X1||uncharacterized protein LOC110638275
	novel_94	XM_021800548.1	2158	2180	+	6	CCAUAAUG-AGUGAUACGACUAAC	::::::: :: .::::::::::	CGUAUUACGUCUUUAUGCUGAUUA	probable serine/threonine-protein kinase mps1%2C transcript variant X1||probable serine/threonine-protein kinase mps1 isoform X2||probable serine/threonine-protein kinase mps1 isoform X1||probable serine/threonine-protein kinase mps1%2C transcript variant X2
	novel_94	XM_021800555.1	2088	2110	+	6	CCAUAAUG-AGUGAUACGACUAAC	::::::: :: .::::::::::	CGUAUUACGUCUUUAUGCUGAUUA	probable serine/threonine-protein kinase mps1%2C transcript variant X1||probable serine/threonine-protein kinase mps1 isoform X2||probable serine/threonine-protein kinase mps1 isoform X1||probable serine/threonine-protein kinase mps1%2C transcript variant X2
	novel_94	XM_021815716.1	778	801	+	6	GUAUGCUGGACAAAUACGACAAAU	:.::. :: : ::::::::: :::	CGUAUUACGUCUUUAUGCUGAUUA	pentatricopeptide repeat-containing protein At4g21190
	novel_94	XM_021827492.1	1669	1691	+	6	ACAUAAU-UGAAAAUAUGAUUAAU	:::::: .. :::::.::.::::	CGUAUUACGUCUUUAUGCUGAUUA	growth-regulating factor 5-like%2C transcript variant X5||growth-regulating factor 5-like isoform X2||growth-regulating factor 5-like%2C transcript variant X2||growth-regulating factor 5-like%2C transcript variant X3||growth-regulating factor 5-like%2C transcript variant X4||growth-regulating factor 5-like isoform X3||growth-regulating factor 5-like isoform X4||growth-regulating factor 5-like%2C …
	novel_94	XM_021827495.1	1669	1691	+	6	ACAUAAU-UGAAAAUAUGAUUAAU	:::::: .. :::::.::.::::	CGUAUUACGUCUUUAUGCUGAUUA	growth-regulating factor 5-like%2C transcript variant X5||growth-regulating factor 5-like isoform X2||growth-regulating factor 5-like%2C transcript variant X2||growth-regulating factor 5-like%2C transcript variant X3||growth-regulating factor 5-like%2C transcript variant X4||growth-regulating factor 5-like isoform X3||growth-regulating factor 5-like isoform X4||growth-regulating factor 5-like%2C …
	novel_94	XM_021828132.1	546	568	+	5.5	ACAUAAU-UAGAAAUGCGUCUAAU	:::::: .::::::.:: :::::	CGUAUUACGUCUUUAUGCUGAUUA	adenylate kinase isoenzyme 6 homolog
	novel_93	XM_021780846.1	862	884	+	5.5	UUAGAAGGAUUUGGAGGGAGAGU	.: :::: :::: :::::::::	GACCUUCAGAAAC-UCCCUCUCA	peroxidase 9
	novel_93	XM_021781049.1	916	938	+	6	AAGGAAGUCUUUGGUGGGAGAGA	:::::::::::. :::::::	GACCUUCAGAAACU-CCCUCUCA	helicase protein MOM1-like isoform X1||helicase protein MOM1-like%2C transcript variant X2||helicase protein MOM1-like isoform X2||helicase protein MOM1-like%2C transcript variant X1
	novel_93	XM_021781050.1	916	938	+	6	AAGGAAGUCUUUGGUGGGAGAGA	:::::::::::. :::::::	GACCUUCAGAAACU-CCCUCUCA	helicase protein MOM1-like isoform X1||helicase protein MOM1-like%2C transcript variant X2||helicase protein MOM1-like isoform X2||helicase protein MOM1-like%2C transcript variant X1
	novel_93	XM_021781645.1	820	842	+	6	CUGAGAAGGCUUUGUGGGAAAGU	::: :::: ::::: :::: :::	GAC-CUUCAGAAACUCCCUCUCA	uncharacterized LOC110633124%2C transcript variant X3||uncharacterized LOC110633124%2C transcript variant X4||uncharacterized LOC110633124%2C transcript variant X2||uncharacterized protein LOC110633124||uncharacterized LOC110633124%2C transcript variant X1
	novel_93	XM_021781706.1	784	806	+	6	CUGAGAAGGCUUUGUGGGAAAGU	::: :::: ::::: :::: :::	GAC-CUUCAGAAACUCCCUCUCA	uncharacterized LOC110633124%2C transcript variant X3||uncharacterized LOC110633124%2C transcript variant X4||uncharacterized LOC110633124%2C transcript variant X2||uncharacterized protein LOC110633124||uncharacterized LOC110633124%2C transcript variant X1
	novel_93	XM_021781770.1	754	776	+	6	CUGAGAAGGCUUUGUGGGAAAGU	::: :::: ::::: :::: :::	GAC-CUUCAGAAACUCCCUCUCA	uncharacterized LOC110633124%2C transcript variant X3||uncharacterized LOC110633124%2C transcript variant X4||uncharacterized LOC110633124%2C transcript variant X2||uncharacterized protein LOC110633124||uncharacterized LOC110633124%2C transcript variant X1
	novel_93	XM_021781850.1	717	739	+	6	CUGAGAAGGCUUUGUGGGAAAGU	::: :::: ::::: :::: :::	GAC-CUUCAGAAACUCCCUCUCA	uncharacterized LOC110633124%2C transcript variant X3||uncharacterized LOC110633124%2C transcript variant X4||uncharacterized LOC110633124%2C transcript variant X2||uncharacterized protein LOC110633124||uncharacterized LOC110633124%2C transcript variant X1
	novel_93	XM_021781938.1	698	720	+	6	CUGAAAGUAAUUUGGGAGAGAGU	::: :::: ::::.: ::::::	GACCUUCAG-AAACUCCCUCUCA	FRIGIDA-like protein 3%2C transcript variant X2||FRIGIDA-like protein 3%2C transcript variant X3||FRIGIDA-like protein 3 isoform X1||FRIGIDA-like protein 3 isoform X2||FRIGIDA-like protein 3%2C transcript variant X1||FRIGIDA-like protein 3%2C transcript variant X4
	novel_93	XM_021781939.1	699	721	+	6	CUGAAAGUAAUUUGGGAGAGAGU	::: :::: ::::.: ::::::	GACCUUCAG-AAACUCCCUCUCA	FRIGIDA-like protein 3%2C transcript variant X2||FRIGIDA-like protein 3%2C transcript variant X3||FRIGIDA-like protein 3 isoform X1||FRIGIDA-like protein 3 isoform X2||FRIGIDA-like protein 3%2C transcript variant X1||FRIGIDA-like protein 3%2C transcript variant X4
	novel_93	XM_021781940.1	729	751	+	6	CUGAAAGUAAUUUGGGAGAGAGU	::: :::: ::::.: ::::::	GACCUUCAG-AAACUCCCUCUCA	FRIGIDA-like protein 3%2C transcript variant X2||FRIGIDA-like protein 3%2C transcript variant X3||FRIGIDA-like protein 3 isoform X1||FRIGIDA-like protein 3 isoform X2||FRIGIDA-like protein 3%2C transcript variant X1||FRIGIDA-like protein 3%2C transcript variant X4
	novel_93	XM_021781941.1	623	645	+	6	CUGAAAGUAAUUUGGGAGAGAGU	::: :::: ::::.: ::::::	GACCUUCAG-AAACUCCCUCUCA	FRIGIDA-like protein 3%2C transcript variant X2||FRIGIDA-like protein 3%2C transcript variant X3||FRIGIDA-like protein 3 isoform X1||FRIGIDA-like protein 3 isoform X2||FRIGIDA-like protein 3%2C transcript variant X1||FRIGIDA-like protein 3%2C transcript variant X4
	novel_93	XM_021781979.1	1631	1651	+	5.5	AUGCAGGU-UUUGAGGGAGAUU	:: :.:: ::::::::::: :	GACCUUCAGAAACUCCCUCUCA	proline-rich receptor-like protein kinase PERK10
	novel_93	XM_021782139.1	512	533	+	5.5	CUUCAAGCUUUUGAGGGAGAAU	:: ::: .::::::::::: :	GACCUUCAGAAACUCCCUCUCA	(S)-hydroxynitrile lyase-like
	novel_93	XM_021782395.1	133	153	+	6	UUUGAGGU-UUUGAGAGAGAGA	.: ::.:: :::::: :::::	GACCUUCAGAAACUCCCUCUCA	metal tolerance protein 4-like
	novel_93	XM_021782413.1	1738	1758	+	5	UUUGGGGUUUUUGAGGGA-AGU	.: :..::.::::::::: :::	GACCUUCAGAAACUCCCUCUCA	G-box-binding factor-like%2C transcript variant X1||G-box-binding factor-like isoform X1||G-box-binding factor-like%2C transcript variant X2||G-box-binding factor-like isoform X2
	novel_93	XM_021782414.1	1736	1756	+	5	UUUGGGGUUUUUGAGGGA-AGU	.: :..::.::::::::: :::	GACCUUCAGAAACUCCCUCUCA	G-box-binding factor-like%2C transcript variant X1||G-box-binding factor-like isoform X1||G-box-binding factor-like%2C transcript variant X2||G-box-binding factor-like isoform X2
	novel_93	XM_021783241.1	4014	4034	+	6	AAGGGGGU-UUUGAGGGAAAGU	::..:: ::::::::: :::	GACCUUCAGAAACUCCCUCUCA	S-protein homolog 2-like
	novel_93	XM_021785104.1	233	253	+	5	CUGGU-GUCUUUGAAGGAGAGA	:::: :::::::: ::::::	GACCUUCAGAAACUCCCUCUCA	vesicle transport v-SNARE 11-like isoform X2||vesicle transport v-SNARE 13-like%2C transcript variant X2||vesicle transport v-SNARE 13-like%2C transcript variant X1||vesicle transport v-SNARE 13-like isoform X1
	novel_93	XM_021787849.1	12	33	+	6	UACUAAGUUUUUGAGGGAGAUU	. ::::.::::::::::: :	GACCUUCAGAAACUCCCUCUCA	uncharacterized protein LOC110637613||uncharacterized LOC110637613
	novel_93	XM_021788432.1	4195	4216	+	5.5	UUUGAAGUCUUGGAGGGAAAGU	.: :::::::: :::::: :::	GACCUUCAGAAACUCCCUCUCA	TMV resistance protein N-like isoform X2||TMV resistance protein N-like isoform X3||TMV resistance protein N-like%2C transcript variant X1||TMV resistance protein N-like%2C transcript variant X2||TMV resistance protein N-like isoform X4||TMV resistance protein N-like%2C transcript variant X4||TMV resistance protein N-like isoform X1||TMV resistance protein N-like%2C transcript variant X5||TMV res…
	novel_93	XM_021788926.1	786	806	+	5.5	UAGGAAGUAUUUG-GGGAGAGC	. :::::: :::: :::::::	GACCUUCAGAAACUCCCUCUCA	UPF0051 protein ABCI8%2C chloroplastic-like isoform X2||UPF0051 protein ABCI8%2C chloroplastic-like%2C transcript variant X1||UPF0051 protein ABCI8%2C chloroplastic-like isoform X1||UPF0051 protein ABCI8%2C chloroplastic-like%2C transcript variant X2
	novel_93	XM_021788927.1	795	815	+	5.5	UAGGAAGUAUUUG-GGGAGAGC	. :::::: :::: :::::::	GACCUUCAGAAACUCCCUCUCA	UPF0051 protein ABCI8%2C chloroplastic-like isoform X2||UPF0051 protein ABCI8%2C chloroplastic-like%2C transcript variant X1||UPF0051 protein ABCI8%2C chloroplastic-like isoform X1||UPF0051 protein ABCI8%2C chloroplastic-like%2C transcript variant X2
	novel_93	XM_021789726.1	504	525	+	6	UGCUAAGUUUUUGAGGGAGAUU	. ::::.::::::::::: :	GACCUUCAGAAACUCCCUCUCA	uncharacterized LOC110638981||uncharacterized protein LOC110638981
	novel_93	XM_021790576.1	445	465	+	6	UUGCGA-UGUUUCAGGGAGAGU	.:: .: : ::: :::::::::	GACCUUCAGAAACUCCCUCUCA	LRR receptor-like serine/threonine-protein kinase FLS2
	novel_93	XM_021790732.1	3220	3241	+	5	CUUGGGGCCUUUAAGGGAGAGU	:: :..: :::: :::::::::	GACCUUCAGAAACUCCCUCUCA	protein PIN-LIKES 1-like isoform X5||protein PIN-LIKES 3-like isoform X2||protein PIN-LIKES 3-like%2C transcript variant X1||protein PIN-LIKES 3-like isoform X1||protein PIN-LIKES 1-like isoform X3||protein PIN-LIKES 3-like%2C transcript variant X6||protein PIN-LIKES 3-like%2C transcript variant X2||protein PIN-LIKES 3-like%2C transcript variant X4||protein PIN-LIKES 3-like%2C transcript variant …
	novel_93	XM_021790984.1	791	811	+	6	AUGGGGG-CUUUGAUGGAGGGU	:::..: :::::: ::::.::	GACCUUCAGAAACUCCCUCUCA	heterogeneous nuclear ribonucleoprotein 1-like
	novel_93	XM_021791093.1	166	187	+	6	AUGGAACUCUUUAAGGGAGAUU	::::: ::::: ::::::: :	GACCUUCAGAAACUCCCUCUCA	uncharacterized protein LOC110639964||uncharacterized LOC110639964
	novel_93	XM_021792021.1	839	859	+	5.5	CUGGGUGU-UUUGAGAGAGAGG	::::. :: :::::: :::::	GACCUUCAGAAACUCCCUCUCA	protein GRAVITROPIC IN THE LIGHT 1||protein GRAVITROPIC IN THE LIGHT 1%2C transcript variant X1||protein GRAVITROPIC IN THE LIGHT 1%2C transcript variant X2
	novel_93	XM_021793936.1	748	768	+	6	CUGGGA-UUUUUGAAGGAGUGU	::::.: :.::::: :::: ::	GACCUUCAGAAACUCCCUCUCA	allene oxide cyclase%2C chloroplastic-like
	novel_93	XM_021794111.1	1068	1089	+	6	UGCUAAGUUUUUGAGGGAGAUU	. ::::.::::::::::: :	GACCUUCAGAAACUCCCUCUCA	uncharacterized LOC110642161||uncharacterized protein LOC110642161
	novel_93	XM_021794565.1	3980	4001	+	4	UUGGAUGGUUUUGAGGGAGAGG	.:::: : .::::::::::::	GACCUUCAGAAACUCCCUCUCA	VQ motif-containing protein 4-like
	novel_93	XM_021794615.1	1735	1755	+	5	UUUGAUGUUUUUGAGG-AGAGU	.: :: ::.::::::: :::::	GACCUUCAGAAACUCCCUCUCA	protein argonaute 4-like
	novel_93	XM_021794953.1	3915	3935	+	5.5	CUUCAA-UUUUUGAGUGAGAGU	:: :: :.:::::: ::::::	GACCUUCAGAAACUCCCUCUCA	uncharacterized LOC110642801%2C transcript variant X2||uncharacterized LOC110642801%2C transcript variant X3||uncharacterized protein LOC110642801 isoform X3||uncharacterized LOC110642801%2C transcript variant X4||uncharacterized protein LOC110642801 isoform X1||uncharacterized LOC110642801%2C transcript variant X1||uncharacterized protein LOC110642801 isoform X2
	novel_93	XM_021794954.1	3866	3886	+	5.5	CUUCAA-UUUUUGAGUGAGAGU	:: :: :.:::::: ::::::	GACCUUCAGAAACUCCCUCUCA	uncharacterized LOC110642801%2C transcript variant X2||uncharacterized LOC110642801%2C transcript variant X3||uncharacterized protein LOC110642801 isoform X3||uncharacterized LOC110642801%2C transcript variant X4||uncharacterized protein LOC110642801 isoform X1||uncharacterized LOC110642801%2C transcript variant X1||uncharacterized protein LOC110642801 isoform X2
	novel_93	XM_021794955.1	3883	3903	+	5.5	CUUCAA-UUUUUGAGUGAGAGU	:: :: :.:::::: ::::::	GACCUUCAGAAACUCCCUCUCA	uncharacterized LOC110642801%2C transcript variant X2||uncharacterized LOC110642801%2C transcript variant X3||uncharacterized protein LOC110642801 isoform X3||uncharacterized LOC110642801%2C transcript variant X4||uncharacterized protein LOC110642801 isoform X1||uncharacterized LOC110642801%2C transcript variant X1||uncharacterized protein LOC110642801 isoform X2
	novel_93	XM_021797415.1	743	764	+	6	CUGCAGGUUUUUGUGAGAGAGU	::: :.::.:::: : ::::::	GACCUUCAGAAACUCCCUCUCA	Golgi apparatus membrane protein-like protein ECHIDNA%2C transcript variant X2||Golgi apparatus membrane protein-like protein ECHIDNA isoform X2||Golgi apparatus membrane protein-like protein ECHIDNA%2C transcript variant X1||Golgi apparatus membrane protein-like protein ECHIDNA isoform X1
	novel_93	XM_021797472.1	37	57	+	6	UUGGACGUUUUU-AGGUAGAGU	.:::: ::.::: ::: :::::	GACCUUCAGAAACUCCCUCUCA	ARM REPEAT PROTEIN INTERACTING WITH ABF2-like isoform X3||ARM REPEAT PROTEIN INTERACTING WITH ABF2-like isoform X2||ARM REPEAT PROTEIN INTERACTING WITH ABF2-like%2C transcript variant X1||ARM REPEAT PROTEIN INTERACTING WITH ABF2-like%2C transcript variant X2||ARM REPEAT PROTEIN INTERACTING WITH ABF2-like isoform X1||ARM REPEAT PROTEIN INTERACTING WITH ABF2-like%2C transcript variant X3
	novel_93	XM_021797473.1	38	58	+	6	UUGGACGUUUUU-AGGUAGAGU	.:::: ::.::: ::: :::::	GACCUUCAGAAACUCCCUCUCA	ARM REPEAT PROTEIN INTERACTING WITH ABF2-like isoform X3||ARM REPEAT PROTEIN INTERACTING WITH ABF2-like isoform X2||ARM REPEAT PROTEIN INTERACTING WITH ABF2-like%2C transcript variant X1||ARM REPEAT PROTEIN INTERACTING WITH ABF2-like%2C transcript variant X2||ARM REPEAT PROTEIN INTERACTING WITH ABF2-like isoform X1||ARM REPEAT PROTEIN INTERACTING WITH ABF2-like%2C transcript variant X3
	novel_93	XM_021797474.1	40	60	+	6	UUGGACGUUUUU-AGGUAGAGU	.:::: ::.::: ::: :::::	GACCUUCAGAAACUCCCUCUCA	ARM REPEAT PROTEIN INTERACTING WITH ABF2-like isoform X3||ARM REPEAT PROTEIN INTERACTING WITH ABF2-like isoform X2||ARM REPEAT PROTEIN INTERACTING WITH ABF2-like%2C transcript variant X1||ARM REPEAT PROTEIN INTERACTING WITH ABF2-like%2C transcript variant X2||ARM REPEAT PROTEIN INTERACTING WITH ABF2-like isoform X1||ARM REPEAT PROTEIN INTERACTING WITH ABF2-like%2C transcript variant X3
	novel_93	XM_021798851.1	2926	2947	+	6	CUUGGACUUUUUGACGGAGAGA	:: :.: :.::::: ::::::	GACCUUCAGAAACUCCCUCUCA	uncharacterized protein LOC110645629||uncharacterized LOC110645629
	novel_93	XM_021799689.1	310	331	+	6	UGCUAAGUUUUUGAGGGAGAUU	. ::::.::::::::::: :	GACCUUCAGAAACUCCCUCUCA	uncharacterized LOC110646289||uncharacterized protein LOC110646289
	novel_93	XM_021800735.1	1323	1344	+	5.5	CUGGGAGUGUUUCAGGGGGAGG	::::.::: ::: ::::.:::	GACCUUCAGAAACUCCCUCUCA	mediator of RNA polymerase II transcription subunit 1-like%2C transcript variant X2||mediator of RNA polymerase II transcription subunit 1-like%2C transcript variant X1||mediator of RNA polymerase II transcription subunit 1-like isoform X1||mediator of RNA polymerase II transcription subunit 1-like isoform X2
	novel_93	XM_021800743.1	1318	1339	+	5.5	CUGGGAGUGUUUCAGGGGGAGG	::::.::: ::: ::::.:::	GACCUUCAGAAACUCCCUCUCA	mediator of RNA polymerase II transcription subunit 1-like%2C transcript variant X2||mediator of RNA polymerase II transcription subunit 1-like%2C transcript variant X1||mediator of RNA polymerase II transcription subunit 1-like isoform X1||mediator of RNA polymerase II transcription subunit 1-like isoform X2
	novel_93	XM_021800763.1	1322	1343	+	5.5	CUGGGAGUGUUUCAGGGGGAGG	::::.::: ::: ::::.:::	GACCUUCAGAAACUCCCUCUCA	mediator of RNA polymerase II transcription subunit 1-like%2C transcript variant X1||mediator of RNA polymerase II transcription subunit 1-like%2C transcript variant X2||mediator of RNA polymerase II transcription subunit 1-like isoform X1||mediator of RNA polymerase II transcription subunit 1-like isoform X2
	novel_93	XM_021800771.1	1317	1338	+	5.5	CUGGGAGUGUUUCAGGGGGAGG	::::.::: ::: ::::.:::	GACCUUCAGAAACUCCCUCUCA	mediator of RNA polymerase II transcription subunit 1-like%2C transcript variant X1||mediator of RNA polymerase II transcription subunit 1-like%2C transcript variant X2||mediator of RNA polymerase II transcription subunit 1-like isoform X1||mediator of RNA polymerase II transcription subunit 1-like isoform X2
	novel_93	XM_021801655.1	2031	2052	+	4	CUGCCAUUCUUUGAGGGAGAGA	::: : ::::::::::::::	GACCUUCAGAAACUCCCUCUCA	LOW QUALITY PROTEIN: aspartyl protease APCB1-like||aspartyl protease APCB1-like
	novel_93	XM_021802337.1	411	432	+	6	UGCUAAGUUUUUGAGGGAGAUU	. ::::.::::::::::: :	GACCUUCAGAAACUCCCUCUCA	uncharacterized protein LOC110648189||uncharacterized LOC110648189
	novel_93	XM_021803825.1	2102	2124	+	6	CUGGGAAUUCUUUGGUGGAGAGG	:::: :: ::::::. ::::::	GACC-UUCAGAAACUCCCUCUCA	probable LRR receptor-like serine/threonine-protein kinase RFK1%2C transcript variant X5||probable LRR receptor-like serine/threonine-protein kinase RFK1%2C transcript variant X2||probable LRR receptor-like serine/threonine-protein kinase RFK1 isoform X2||probable LRR receptor-like serine/threonine-protein kinase RFK1 isoform X5||probable LRR receptor-like serine/threonine-protein kinase RFK1%2C …
	novel_93	XM_021803830.1	1958	1980	+	6	CUGGGAAUUCUUUGGUGGAGAGG	:::: :: ::::::. ::::::	GACC-UUCAGAAACUCCCUCUCA	probable LRR receptor-like serine/threonine-protein kinase RFK1%2C transcript variant X5||probable LRR receptor-like serine/threonine-protein kinase RFK1%2C transcript variant X2||probable LRR receptor-like serine/threonine-protein kinase RFK1 isoform X2||probable LRR receptor-like serine/threonine-protein kinase RFK1 isoform X5||probable LRR receptor-like serine/threonine-protein kinase RFK1%2C …
	novel_93	XM_021803838.1	1886	1908	+	6	CUGGGAAUUCUUUGGUGGAGAGG	:::: :: ::::::. ::::::	GACC-UUCAGAAACUCCCUCUCA	probable LRR receptor-like serine/threonine-protein kinase RFK1%2C transcript variant X5||probable LRR receptor-like serine/threonine-protein kinase RFK1%2C transcript variant X2||probable LRR receptor-like serine/threonine-protein kinase RFK1 isoform X2||probable LRR receptor-like serine/threonine-protein kinase RFK1 isoform X5||probable LRR receptor-like serine/threonine-protein kinase RFK1%2C …
	novel_93	XM_021803848.1	2093	2115	+	6	CUGGGAAUUCUUUGGUGGAGAGG	:::: :: ::::::. ::::::	GACC-UUCAGAAACUCCCUCUCA	probable LRR receptor-like serine/threonine-protein kinase RFK1%2C transcript variant X5||probable LRR receptor-like serine/threonine-protein kinase RFK1%2C transcript variant X2||probable LRR receptor-like serine/threonine-protein kinase RFK1 isoform X2||probable LRR receptor-like serine/threonine-protein kinase RFK1 isoform X5||probable LRR receptor-like serine/threonine-protein kinase RFK1%2C …
	novel_93	XM_021803856.1	2239	2261	+	6	CUGGGAAUUCUUUGGUGGAGAGG	:::: :: ::::::. ::::::	GACC-UUCAGAAACUCCCUCUCA	probable LRR receptor-like serine/threonine-protein kinase RFK1%2C transcript variant X5||probable LRR receptor-like serine/threonine-protein kinase RFK1%2C transcript variant X2||probable LRR receptor-like serine/threonine-protein kinase RFK1 isoform X2||probable LRR receptor-like serine/threonine-protein kinase RFK1 isoform X5||probable LRR receptor-like serine/threonine-protein kinase RFK1%2C …
	novel_93	XM_021803862.1	2106	2128	+	6	CUGGGAAUUCUUUGGUGGAGAGG	:::: :: ::::::. ::::::	GACC-UUCAGAAACUCCCUCUCA	probable LRR receptor-like serine/threonine-protein kinase RFK1%2C transcript variant X5||probable LRR receptor-like serine/threonine-protein kinase RFK1%2C transcript variant X2||probable LRR receptor-like serine/threonine-protein kinase RFK1 isoform X2||probable LRR receptor-like serine/threonine-protein kinase RFK1 isoform X5||probable LRR receptor-like serine/threonine-protein kinase RFK1%2C …
	novel_93	XM_021810207.1	2099	2119	+	6	CUGCAAG-CUUUGGGGGAGAUA	::: ::: :::::.::::::	GACCUUCAGAAACUCCCUCUCA	protein FAR1-RELATED SEQUENCE 6-like
	novel_93	XM_021814306.1	648	669	+	6	CAGGGGGAAUUUGAGGGGGAGA	: ::..: ::::::::.:::	GACCUUCAGAAACUCCCUCUCA	uncharacterized protein LOC110657192||uncharacterized LOC110657192
	novel_93	XM_021815270.1	392	413	+	5.5	AUGGAAGUUUUGGAGGGAGGGG	:::::::.:: :::::::.:	GACCUUCAGAAACUCCCUCUCA	TATA-binding protein-associated factor 2N-like%2C transcript variant X2||TATA-binding protein-associated factor 2N-like%2C transcript variant X4||TATA-binding protein-associated factor 2N-like||TATA-binding protein-associated factor 2N-like%2C transcript variant X3||TATA-binding protein-associated factor 2N-like%2C transcript variant X1
	novel_93	XM_021815271.1	419	440	+	5.5	AUGGAAGUUUUGGAGGGAGGGG	:::::::.:: :::::::.:	GACCUUCAGAAACUCCCUCUCA	TATA-binding protein-associated factor 2N-like%2C transcript variant X2||TATA-binding protein-associated factor 2N-like%2C transcript variant X4||TATA-binding protein-associated factor 2N-like||TATA-binding protein-associated factor 2N-like%2C transcript variant X3||TATA-binding protein-associated factor 2N-like%2C transcript variant X1
	novel_93	XM_021815272.1	383	404	+	5.5	AUGGAAGUUUUGGAGGGAGGGG	:::::::.:: :::::::.:	GACCUUCAGAAACUCCCUCUCA	TATA-binding protein-associated factor 2N-like%2C transcript variant X2||TATA-binding protein-associated factor 2N-like%2C transcript variant X4||TATA-binding protein-associated factor 2N-like||TATA-binding protein-associated factor 2N-like%2C transcript variant X3||TATA-binding protein-associated factor 2N-like%2C transcript variant X1
	novel_93	XM_021815273.1	398	419	+	5.5	AUGGAAGUUUUGGAGGGAGGGG	:::::::.:: :::::::.:	GACCUUCAGAAACUCCCUCUCA	TATA-binding protein-associated factor 2N-like%2C transcript variant X2||TATA-binding protein-associated factor 2N-like%2C transcript variant X4||TATA-binding protein-associated factor 2N-like||TATA-binding protein-associated factor 2N-like%2C transcript variant X3||TATA-binding protein-associated factor 2N-like%2C transcript variant X1
	novel_93	XM_021816757.1	832	852	+	5	CUG-AAGACUUUGAGGCAGAGA	::: ::: :::::::: ::::	GACCUUCAGAAACUCCCUCUCA	zinc finger CCCH domain-containing protein 62-like isoform X1||zinc finger CCCH domain-containing protein 62-like%2C transcript variant X1||zinc finger CCCH domain-containing protein 62-like%2C transcript variant X2||zinc finger CCCH domain-containing protein 62-like isoform X2
	novel_93	XM_021816758.1	832	852	+	5	CUG-AAGACUUUGAGGCAGAGA	::: ::: :::::::: ::::	GACCUUCAGAAACUCCCUCUCA	zinc finger CCCH domain-containing protein 62-like isoform X1||zinc finger CCCH domain-containing protein 62-like%2C transcript variant X1||zinc finger CCCH domain-containing protein 62-like%2C transcript variant X2||zinc finger CCCH domain-containing protein 62-like isoform X2
	novel_93	XM_021818318.1	745	766	+	2.5	UUGGAAGCCUUUGAGGGAGAGA	.:::::: :::::::::::::	GACCUUCAGAAACUCCCUCUCA	DELLA protein RGL1-like
	novel_93	XM_021818924.1	1293	1313	+	6	AUGGGGUUCUUU-AGGGAGAGG	:::.. ::::: ::::::::	GACCUUCAGAAACUCCCUCUCA	pentatricopeptide repeat-containing protein At2g36240
	novel_93	XM_021820950.1	388	409	+	6	UGCUAAGUUUUUGAGGGAGAUU	. ::::.::::::::::: :	GACCUUCAGAAACUCCCUCUCA	uncharacterized protein LOC110662080||uncharacterized LOC110662080
	novel_93	XM_021821252.1	2289	2309	+	6	CUGGUAUUAUUU-AGGGGGAGU	:::: : : ::: ::::.::::	GACCUUCAGAAACUCCCUCUCA	putative disease resistance RPP13-like protein 1||LOW QUALITY PROTEIN: putative disease resistance RPP13-like protein 1
	novel_93	XM_021822240.1	1492	1513	+	5.5	UUGCAAGUCUUUGCAGGAGAGU	.:: ::::::::: :::::::	GACCUUCAGAAACUCCCUCUCA	F-box protein At5g51370-like
	novel_93	XM_021823694.1	820	840	+	5	CUG-AAGACUUUGAGGCAGAGA	::: ::: :::::::: ::::	GACCUUCAGAAACUCCCUCUCA	zinc finger CCCH domain-containing protein 62-like
	novel_93	XM_021823916.1	388	409	+	6	UGCUAAGUUUUUGAGGGAGAUU	. ::::.::::::::::: :	GACCUUCAGAAACUCCCUCUCA	uncharacterized LOC110664293||uncharacterized protein LOC110664293
	novel_93	XM_021824352.1	1698	1718	+	5	GUGGAAG-CUUUGAUGGAGGGU	:::::: :::::: ::::.::	GACCUUCAGAAACUCCCUCUCA	SEC1 family transport protein SLY1-like
	novel_93	XM_021824482.1	1986	2008	+	4.5	CAAGGAGUGCUUUGAGGGAGAGG	: :.::: :::::::::::::	GACCUUCA-GAAACUCCCUCUCA	exocyst complex component EXO70A1-like||exocyst complex component EXO70A1-like%2C transcript variant X3||exocyst complex component EXO70A1-like%2C transcript variant X1||exocyst complex component EXO70A1-like%2C transcript variant X2
	novel_93	XM_021824492.1	1986	2008	+	4.5	CAAGGAGUGCUUUGAGGGAGAGG	: :.::: :::::::::::::	GACCUUCA-GAAACUCCCUCUCA	exocyst complex component EXO70A1-like||exocyst complex component EXO70A1-like%2C transcript variant X3||exocyst complex component EXO70A1-like%2C transcript variant X1||exocyst complex component EXO70A1-like%2C transcript variant X2
	novel_93	XM_021824503.1	1986	2008	+	4.5	CAAGGAGUGCUUUGAGGGAGAGG	: :.::: :::::::::::::	GACCUUCA-GAAACUCCCUCUCA	exocyst complex component EXO70A1-like||exocyst complex component EXO70A1-like%2C transcript variant X3||exocyst complex component EXO70A1-like%2C transcript variant X1||exocyst complex component EXO70A1-like%2C transcript variant X2
	novel_93	XM_021825281.1	757	778	+	2.5	UUGGAAGCCUUUGAGGGAGAGA	.:::::: :::::::::::::	GACCUUCAGAAACUCCCUCUCA	DELLA protein RGL1-like
	novel_93	XM_021825434.1	388	409	+	6	UGCUAAGUUUUUGAGGGAGAUU	. ::::.::::::::::: :	GACCUUCAGAAACUCCCUCUCA	uncharacterized protein LOC110665340||uncharacterized LOC110665340
	novel_93	XM_021826193.1	533	553	+	6	UUCUCAGUUUUUGAGG-AGAGU	.: :::.::::::: :::::	GACCUUCAGAAACUCCCUCUCA	probable E3 ubiquitin-protein ligase LOG2
	novel_93	XM_021826775.1	721	741	+	5.5	CUGGGUGU-UUUGAGAGAGAGG	::::. :: :::::: :::::	GACCUUCAGAAACUCCCUCUCA	protein GRAVITROPIC IN THE LIGHT 1-like%2C transcript variant X2||protein GRAVITROPIC IN THE LIGHT 1-like isoform X1||protein GRAVITROPIC IN THE LIGHT 1-like isoform X2||protein GRAVITROPIC IN THE LIGHT 1-like%2C transcript variant X1
	novel_93	XM_021826776.1	721	741	+	5.5	CUGGGUGU-UUUGAGAGAGAGG	::::. :: :::::: :::::	GACCUUCAGAAACUCCCUCUCA	protein GRAVITROPIC IN THE LIGHT 1-like%2C transcript variant X2||protein GRAVITROPIC IN THE LIGHT 1-like isoform X1||protein GRAVITROPIC IN THE LIGHT 1-like isoform X2||protein GRAVITROPIC IN THE LIGHT 1-like%2C transcript variant X1
	novel_93	XM_021831483.1	399	420	+	6	UGCUAAGUUUUUGAGGGAGAUU	. ::::.::::::::::: :	GACCUUCAGAAACUCCCUCUCA	uncharacterized LOC110669720||uncharacterized protein LOC110669720
	novel_93	XM_021831992.1	541	562	+	6	UUGCAGCUCUUUGAGGGAUAGG	.:: :. ::::::::::: ::	GACCUUCAGAAACUCCCUCUCA	F-box protein At2g26850-like
	novel_93	XM_021832246.1	379	399	+	5	CUG-AAAUCUUUGAUGGAGAGC	::: :: ::::::: ::::::	GACCUUCAGAAACUCCCUCUCA	uncharacterized LOC110670273%2C transcript variant X2||uncharacterized protein LOC110670273 isoform X3||uncharacterized protein LOC110670273 isoform X2||uncharacterized protein LOC110670273 isoform X1||uncharacterized LOC110670273%2C transcript variant X1||uncharacterized LOC110670273%2C transcript variant X3
	novel_93	XM_021832247.1	379	399	+	5	CUG-AAAUCUUUGAUGGAGAGC	::: :: ::::::: ::::::	GACCUUCAGAAACUCCCUCUCA	uncharacterized LOC110670273%2C transcript variant X2||uncharacterized protein LOC110670273 isoform X3||uncharacterized protein LOC110670273 isoform X2||uncharacterized protein LOC110670273 isoform X1||uncharacterized LOC110670273%2C transcript variant X1||uncharacterized LOC110670273%2C transcript variant X3
	novel_93	XM_021832248.1	379	399	+	5	CUG-AAAUCUUUGAUGGAGAGC	::: :: ::::::: ::::::	GACCUUCAGAAACUCCCUCUCA	uncharacterized LOC110670273%2C transcript variant X2||uncharacterized protein LOC110670273 isoform X3||uncharacterized protein LOC110670273 isoform X2||uncharacterized protein LOC110670273 isoform X1||uncharacterized LOC110670273%2C transcript variant X1||uncharacterized LOC110670273%2C transcript variant X3
	novel_93	XM_021832566.1	294	315	+	6	UGCUAAGUUUUUGAGGGAGAUU	. ::::.::::::::::: :	GACCUUCAGAAACUCCCUCUCA	uncharacterized LOC110670494||uncharacterized protein LOC110670494
	novel_93	XM_021833426.1	294	315	+	6	UGCUAAGUUUUUGAGGGAGAUU	. ::::.::::::::::: :	GACCUUCAGAAACUCCCUCUCA	uncharacterized protein LOC110671055||uncharacterized LOC110671055
	novel_93	XM_021834720.1	388	409	+	6	UGCUAAGUUUUUGAGGGAGAUU	. ::::.::::::::::: :	GACCUUCAGAAACUCCCUCUCA	uncharacterized protein LOC110672055||uncharacterized LOC110672055
	novel_93	XM_021835486.1	1137	1157	+	6	CUUGAAGUCUU-GAUGGAGAGC	:: :::::::: :: ::::::	GACCUUCAGAAACUCCCUCUCA	metal tolerance protein 1-like%2C transcript variant X3||metal tolerance protein 1-like%2C transcript variant X1||metal tolerance protein 1-like isoform X1||metal tolerance protein 1-like isoform X2||metal tolerance protein 1-like%2C transcript variant X2||metal tolerance protein 1-like isoform X3
	novel_93	XM_021835494.1	1235	1255	+	6	CUUGAAGUCUU-GAUGGAGAGC	:: :::::::: :: ::::::	GACCUUCAGAAACUCCCUCUCA	metal tolerance protein 1-like%2C transcript variant X3||metal tolerance protein 1-like%2C transcript variant X1||metal tolerance protein 1-like isoform X1||metal tolerance protein 1-like isoform X2||metal tolerance protein 1-like%2C transcript variant X2||metal tolerance protein 1-like isoform X3
	novel_93	XM_021835503.1	1084	1104	+	6	CUUGAAGUCUU-GAUGGAGAGC	:: :::::::: :: ::::::	GACCUUCAGAAACUCCCUCUCA	metal tolerance protein 1-like%2C transcript variant X3||metal tolerance protein 1-like%2C transcript variant X1||metal tolerance protein 1-like isoform X1||metal tolerance protein 1-like isoform X2||metal tolerance protein 1-like%2C transcript variant X2||metal tolerance protein 1-like isoform X3
	novel_93	XM_021835524.1	483	504	+	6	GAGAGAAUUUUUGAGGGGGAGU	: .: :.::::::::.::::	GACCUUCAGAAACUCCCUCUCA	PX domain-containing protein EREL1-like isoform X2||PX domain-containing protein EREL1-like%2C transcript variant X3||PX domain-containing protein EREL1-like%2C transcript variant X4||PX domain-containing protein EREL1-like isoform X3||PX domain-containing protein EREL1-like isoform X1||PX domain-containing protein EREL1-like%2C transcript variant X1||PX domain-containing protein EREL1-like%2C tr…
	novel_93	XM_021835525.1	482	503	+	6	GAGAGAAUUUUUGAGGGGGAGU	: .: :.::::::::.::::	GACCUUCAGAAACUCCCUCUCA	PX domain-containing protein EREL1-like isoform X2||PX domain-containing protein EREL1-like%2C transcript variant X3||PX domain-containing protein EREL1-like%2C transcript variant X4||PX domain-containing protein EREL1-like isoform X3||PX domain-containing protein EREL1-like isoform X1||PX domain-containing protein EREL1-like%2C transcript variant X1||PX domain-containing protein EREL1-like%2C tr…
	novel_93	XM_021836976.1	256	278	+	6	GAGGGAGCUUUUGAGGGAUGAGU	::.:: .::::::::: ::::	GACCUUCAGAAACUCCCU-CUCA	auxin response factor 5-like
	novel_93	XR_002492150.1	840	860	+	5.5	CUGGGUGU-UUUGAGAGAGAGG	::::. :: :::::: :::::	GACCUUCAGAAACUCCCUCUCA	protein GRAVITROPIC IN THE LIGHT 1||protein GRAVITROPIC IN THE LIGHT 1%2C transcript variant X1||protein GRAVITROPIC IN THE LIGHT 1%2C transcript variant X2
	novel_93	XR_002492792.1	509	530	+	6	CGGGAAUUCUUUGGGGGCGAGA	: :::: ::::::.::: :::	GACCUUCAGAAACUCCCUCUCA	#N/A
	novel_93	XR_002495291.1	693	713	+	6	CUGGAUG-CUUUGAAGGAAAGU	::::: : :::::: ::: :::	GACCUUCAGAAACUCCCUCUCA	#N/A
	novel_93	XR_002495660.1	446	467	+	5.5	CUAGCGAUCUUUGAGAGAGAGU	:: : . :::::::: ::::::	GACCUUCAGAAACUCCCUCUCA	#N/A
	novel_91	XM_021779984.1	1630	1652	+	6	GGCCA-AUGUGUUAUCAGAGGAAG	:. :: :: ::::: ::::::::.	CUAGUGUAAACAAUUGUCUCCUUU	probable E3 ubiquitin-protein ligase MARCH10%2C transcript variant X2||probable E3 ubiquitin-protein ligase MARCH10 isoform X1||probable E3 ubiquitin-protein ligase MARCH10 isoform X4||probable E3 ubiquitin-protein ligase MARCH10%2C transcript variant X6||probable E3 ubiquitin-protein ligase MARCH10 isoform X2||probable E3 ubiquitin-protein ligase MARCH10 isoform X3||probable E3 ubiquitin-protein…
	novel_91	XM_021782672.1	736	758	+	6	GGUCA-AGUUGUUGACAGAAGAAG	:.::: : :::::.::::: :::.	CUAGUGUAAACAAUUGUCUCCUUU	uncharacterized LOC110633868%2C transcript variant X2||uncharacterized LOC110633868%2C transcript variant X1||uncharacterized protein LOC110633868 isoform X2||uncharacterized protein LOC110633868 isoform X1
	novel_91	XM_021782673.1	733	755	+	6	GGUCA-AGUUGUUGACAGAAGAAG	:.::: : :::::.::::: :::.	CUAGUGUAAACAAUUGUCUCCUUU	uncharacterized LOC110633868%2C transcript variant X2||uncharacterized LOC110633868%2C transcript variant X1||uncharacterized protein LOC110633868 isoform X2||uncharacterized protein LOC110633868 isoform X1
	novel_91	XM_021782685.1	702	724	+	6	GGUCA-AGUUGUUGACAGAAGAAG	:.::: : :::::.::::: :::.	CUAGUGUAAACAAUUGUCUCCUUU	uncharacterized LOC110633875||uncharacterized protein LOC110633875
	novel_91	XM_021785049.1	355	378	+	6	GAGAAGGUUUGUCAACAGAGGAAG	:: : .::::: ::::::::::.	CUAGUGUAAACAAUUGUCUCCUUU	ATPase 9%2C plasma membrane-type-like
	novel_91	XM_021786817.1	670	692	+	6	GCUCUU-UUUGUUGGCAGAGGAAG	: :: . ::::::..::::::::.	CUAGUGUAAACAAUUGUCUCCUUU	zinc finger MYM-type protein 5-like
	novel_91	XM_021788479.1	741	763	+	6	GGUCA-AGUUGUUGACAGAAGAAG	:.::: : :::::.::::: :::.	CUAGUGUAAACAAUUGUCUCCUUU	uncharacterized LOC110638069%2C transcript variant X1||uncharacterized LOC110638069%2C transcript variant X2||uncharacterized protein LOC110638069 isoform X2||uncharacterized protein LOC110638069 isoform X1
	novel_91	XM_021788480.1	738	760	+	6	GGUCA-AGUUGUUGACAGAAGAAG	:.::: : :::::.::::: :::.	CUAGUGUAAACAAUUGUCUCCUUU	uncharacterized LOC110638069%2C transcript variant X1||uncharacterized LOC110638069%2C transcript variant X2||uncharacterized protein LOC110638069 isoform X2||uncharacterized protein LOC110638069 isoform X1
	novel_91	XM_021789111.1	1375	1398	+	6	GAUCACAGUUAGUGACAGAGGAAU	::::::: :: :.:::::::::	CUAGUGUAAACAAUUGUCUCCUUU	uncharacterized LOC110638497||uncharacterized protein LOC110638497
	novel_91	XM_021790625.1	1146	1170	+	4.5	AGUCAUCAUGUGUUAACAGAGGAAU	.::: ::: ::::::::::::::	CUAGU-GUAAACAAUUGUCUCCUUU	transcription factor MYBS3-like
	novel_91	XM_021793879.1	2037	2061	+	6	GAUCACACUUGUUCAACAGAAGAAU	::::::: ::::: :::::: :::	CUAGUGUAAACAA-UUGUCUCCUUU	nuclear/nucleolar GTPase 2-like
	novel_91	XM_021794841.1	1217	1241	+	5.5	GAGCACGUUUGUUAACCAGAAGAAA	:: :::.::::::::: ::: ::::	CUAGUGUAAACAAUUG-UCUCCUUU	auxin response factor 10-like
	novel_91	XM_021795492.1	1079	1101	+	6	AAUCAGAUUUGUUGAUA-AGGAAA	:::: :::::::.:.: ::::::	CUAGUGUAAACAAUUGUCUCCUUU	uncharacterized protein LOC110643207 isoform X1||glutamate 5-kinase%2C transcript variant X1||uncharacterized protein LOC110643207 isoform X3||glutamate 5-kinase%2C transcript variant X2||glutamate 5-kinase%2C transcript variant X3||uncharacterized protein LOC110643207 isoform X2
	novel_91	XM_021795496.1	1291	1313	+	5.5	GGUCUC-UUGGUUAUCAGAGGAAA	:.:: : :: :::: :::::::::	CUAGUGUAAACAAUUGUCUCCUUU	trafficking protein particle complex II-specific subunit 120 homolog
	novel_91	XM_021796640.1	321	343	+	6	GAGUCCAUUU-UUAACAGAGCAAG	:: . ::::: ::::::::: ::.	CUAGUGUAAACAAUUGUCUCCUUU	ultraviolet-B receptor UVR8-like
	novel_91	XM_021799453.1	7468	7491	+	5.5	GAUUUCCGUUGUUAAUAGGGGAAA	:::. : :::::::.::.:::::	CUAGUGUAAACAAUUGUCUCCUUU	acetyl-CoA carboxylase 1-like isoform X1||acetyl-CoA carboxylase 1-like%2C transcript variant X4||acetyl-CoA carboxylase 1-like%2C transcript variant X2||acetyl-CoA carboxylase 1-like isoform X4||acetyl-CoA carboxylase 1-like isoform X2||acetyl-CoA carboxylase 1-like isoform X5||acetyl-CoA carboxylase 1-like%2C transcript variant X5||acetyl-CoA carboxylase 1-like isoform X3||acetyl-CoA carboxylas…
	novel_91	XM_021799454.1	7468	7491	+	5.5	GAUUUCCGUUGUUAAUAGGGGAAA	:::. : :::::::.::.:::::	CUAGUGUAAACAAUUGUCUCCUUU	acetyl-CoA carboxylase 1-like isoform X1||acetyl-CoA carboxylase 1-like%2C transcript variant X4||acetyl-CoA carboxylase 1-like%2C transcript variant X2||acetyl-CoA carboxylase 1-like isoform X4||acetyl-CoA carboxylase 1-like isoform X2||acetyl-CoA carboxylase 1-like isoform X5||acetyl-CoA carboxylase 1-like%2C transcript variant X5||acetyl-CoA carboxylase 1-like isoform X3||acetyl-CoA carboxylas…
	novel_91	XM_021799455.1	7468	7491	+	5.5	GAUUUCCGUUGUUAAUAGGGGAAA	:::. : :::::::.::.:::::	CUAGUGUAAACAAUUGUCUCCUUU	acetyl-CoA carboxylase 1-like isoform X1||acetyl-CoA carboxylase 1-like%2C transcript variant X4||acetyl-CoA carboxylase 1-like%2C transcript variant X2||acetyl-CoA carboxylase 1-like isoform X4||acetyl-CoA carboxylase 1-like isoform X2||acetyl-CoA carboxylase 1-like isoform X5||acetyl-CoA carboxylase 1-like%2C transcript variant X5||acetyl-CoA carboxylase 1-like isoform X3||acetyl-CoA carboxylas…
	novel_91	XM_021799456.1	7392	7415	+	5.5	GAUUUCCGUUGUUAAUAGGGGAAA	:::. : :::::::.::.:::::	CUAGUGUAAACAAUUGUCUCCUUU	acetyl-CoA carboxylase 1-like isoform X1||acetyl-CoA carboxylase 1-like%2C transcript variant X4||acetyl-CoA carboxylase 1-like%2C transcript variant X2||acetyl-CoA carboxylase 1-like isoform X4||acetyl-CoA carboxylase 1-like isoform X2||acetyl-CoA carboxylase 1-like isoform X5||acetyl-CoA carboxylase 1-like%2C transcript variant X5||acetyl-CoA carboxylase 1-like isoform X3||acetyl-CoA carboxylas…
	novel_91	XM_021799457.1	7278	7301	+	5.5	GAUUUCCGUUGUUAAUAGGGGAAA	:::. : :::::::.::.:::::	CUAGUGUAAACAAUUGUCUCCUUU	acetyl-CoA carboxylase 1-like isoform X1||acetyl-CoA carboxylase 1-like%2C transcript variant X4||acetyl-CoA carboxylase 1-like%2C transcript variant X2||acetyl-CoA carboxylase 1-like isoform X4||acetyl-CoA carboxylase 1-like isoform X2||acetyl-CoA carboxylase 1-like isoform X5||acetyl-CoA carboxylase 1-like%2C transcript variant X5||acetyl-CoA carboxylase 1-like isoform X3||acetyl-CoA carboxylas…
	novel_91	XM_021799882.1	8	32	+	5.5	GAUCUUUUUUGCUUAUCAGAGGAAA	:::: . :::: ::: :::::::::	CUAGUGUAAAC-AAUUGUCUCCUUU	putative serine/threonine-protein kinase-like protein CCR3
	novel_91	XM_021800168.1	14	36	+	5	GGUUUCAUUU-UUAAUGGAGGAAA	:.:. ::::: ::::..:::::::	CUAGUGUAAACAAUUGUCUCCUUU	dehydration-responsive element-binding protein 1B-like
	novel_91	XM_021800172.1	26	48	+	6	CGUUUCAUUU-UUAAUGGAGGAAA	.:. ::::: ::::..:::::::	CUAGUGUAAACAAUUGUCUCCUUU	dehydration-responsive element-binding protein 1F-like
	novel_91	XM_021800949.1	577	599	+	5.5	GAU-AUAUUUUUUAGCAGAGCAAA	::: :.:::: :::.::::: :::	CUAGUGUAAACAAUUGUCUCCUUU	patatin-like protein 6
	novel_91	XM_021801549.1	1354	1376	+	5	GUUUAUAUUU-UUAACAGAUGAAA	: :.:.:::: :::::::: ::::	CUAGUGUAAACAAUUGUCUCCUUU	proline-rich receptor-like protein kinase PERK3
	novel_91	XM_021801722.1	1533	1555	+	5	GCUCA-AUAUGUUAGCAGAGGAAC	: ::: :: :::::.::::::::	CUAGUGUAAACAAUUGUCUCCUUU	plant intracellular Ras-group-related LRR protein 3
	novel_91	XM_021801954.1	643	666	+	5	CAUAAUAUUUGUUAACAUAGGAAG	:: :.::::::::::: :::::.	CUAGUGUAAACAAUUGUCUCCUUU	probable pectinesterase 66
	novel_91	XM_021810218.1	615	637	+	6	GAUCG-AGUUCUCAACAGAGGAAG	::::. : :: : ::::::::::.	CUAGUGUAAACAAUUGUCUCCUUU	la protein 1-like%2C transcript variant X1||la protein 1-like isoform X1||la protein 1-like isoform X2||la protein 1-like%2C transcript variant X2
	novel_91	XM_021810220.1	616	638	+	6	GAUCG-AGUUCUCAACAGAGGAAG	::::. : :: : ::::::::::.	CUAGUGUAAACAAUUGUCUCCUUU	la protein 1-like%2C transcript variant X1||la protein 1-like isoform X1||la protein 1-like isoform X2||la protein 1-like%2C transcript variant X2
	novel_91	XM_021811730.1	1093	1117	+	5.5	GAUGACAUUGUUUUCACAGAGGAAG	::: ::::: : :: :::::::::.	CUAGUGUAA-ACAAUUGUCUCCUUU	cytochrome P450 86B1-like
	novel_91	XM_021811735.1	1586	1610	+	5.5	GAUGACAUUGUUUUCACAGAGGAAG	::: ::::: : :: :::::::::.	CUAGUGUAA-ACAAUUGUCUCCUUU	cytochrome P450 86B1-like
	novel_91	XM_021819243.1	1065	1088	+	6	GAUCACAGUUAGUGACAGAGGAAU	::::::: :: :.:::::::::	CUAGUGUAAACAAUUGUCUCCUUU	uncharacterized LOC110660804||uncharacterized protein LOC110660804
	novel_91	XM_021822566.1	2878	2900	+	6	UAUUAUAUUU-UUGAGAGAGGAAA	::.:.:::: ::.: ::::::::	CUAGUGUAAACAAUUGUCUCCUUU	serine/threonine-protein kinase TOUSLED-like isoform X4||serine/threonine-protein kinase TOUSLED-like isoform X1||serine/threonine-protein kinase TOUSLED-like%2C transcript variant X1||serine/threonine-protein kinase TOUSLED-like%2C transcript variant X4||serine/threonine-protein kinase TOUSLED-like isoform X3||serine/threonine-protein kinase TOUSLED-like isoform X2||serine/threonine-protein kina…
	novel_91	XM_021822567.1	2870	2892	+	6	UAUUAUAUUU-UUGAGAGAGGAAA	::.:.:::: ::.: ::::::::	CUAGUGUAAACAAUUGUCUCCUUU	serine/threonine-protein kinase TOUSLED-like isoform X4||serine/threonine-protein kinase TOUSLED-like isoform X1||serine/threonine-protein kinase TOUSLED-like%2C transcript variant X1||serine/threonine-protein kinase TOUSLED-like%2C transcript variant X4||serine/threonine-protein kinase TOUSLED-like isoform X3||serine/threonine-protein kinase TOUSLED-like isoform X2||serine/threonine-protein kina…
	novel_91	XM_021822568.1	2718	2740	+	6	UAUUAUAUUU-UUGAGAGAGGAAA	::.:.:::: ::.: ::::::::	CUAGUGUAAACAAUUGUCUCCUUU	serine/threonine-protein kinase TOUSLED-like isoform X4||serine/threonine-protein kinase TOUSLED-like isoform X1||serine/threonine-protein kinase TOUSLED-like%2C transcript variant X1||serine/threonine-protein kinase TOUSLED-like%2C transcript variant X4||serine/threonine-protein kinase TOUSLED-like isoform X3||serine/threonine-protein kinase TOUSLED-like isoform X2||serine/threonine-protein kina…
	novel_91	XM_021822569.1	7707	7729	+	6	UAUUAUAUUU-UUGAGAGAGGAAA	::.:.:::: ::.: ::::::::	CUAGUGUAAACAAUUGUCUCCUUU	serine/threonine-protein kinase TOUSLED-like isoform X4||serine/threonine-protein kinase TOUSLED-like isoform X1||serine/threonine-protein kinase TOUSLED-like%2C transcript variant X1||serine/threonine-protein kinase TOUSLED-like%2C transcript variant X4||serine/threonine-protein kinase TOUSLED-like isoform X3||serine/threonine-protein kinase TOUSLED-like isoform X2||serine/threonine-protein kina…
	novel_91	XM_021826458.1	1505	1527	+	5	AAUUA-GUUUGUUUACAGAGGAAA	::.: .:::::: ::::::::::	CUAGUGUAAACAAUUGUCUCCUUU	uncharacterized protein LOC110666082 isoform X3||uncharacterized LOC110666082%2C transcript variant X2||uncharacterized LOC110666082%2C transcript variant X6||uncharacterized LOC110666082%2C transcript variant X7||uncharacterized LOC110666082%2C transcript variant X5||uncharacterized LOC110666082%2C transcript variant X1||uncharacterized protein LOC110666082 isoform X1||uncharacterized LOC1106660…
	novel_91	XM_021826459.1	1486	1508	+	5	AAUUA-GUUUGUUUACAGAGGAAA	::.: .:::::: ::::::::::	CUAGUGUAAACAAUUGUCUCCUUU	uncharacterized protein LOC110666082 isoform X3||uncharacterized LOC110666082%2C transcript variant X2||uncharacterized LOC110666082%2C transcript variant X6||uncharacterized LOC110666082%2C transcript variant X7||uncharacterized LOC110666082%2C transcript variant X5||uncharacterized LOC110666082%2C transcript variant X1||uncharacterized protein LOC110666082 isoform X1||uncharacterized LOC1106660…
	novel_91	XM_021832758.1	1719	1741	+	5.5	GCUCGC-UUUGUUAGUAGAGGAAC	: ::.: :::::::..:::::::	CUAGUGUAAACAAUUGUCUCCUUU	putative disease resistance RPP13-like protein 1%2C transcript variant X3||putative disease resistance RPP13-like protein 1%2C transcript variant X2||putative disease resistance RPP13-like protein 1%2C transcript variant X1||putative disease resistance RPP13-like protein 1
	novel_91	XM_021832759.1	1719	1741	+	5.5	GCUCGC-UUUGUUAGUAGAGGAAC	: ::.: :::::::..:::::::	CUAGUGUAAACAAUUGUCUCCUUU	putative disease resistance RPP13-like protein 1%2C transcript variant X3||putative disease resistance RPP13-like protein 1%2C transcript variant X2||putative disease resistance RPP13-like protein 1%2C transcript variant X1||putative disease resistance RPP13-like protein 1
	novel_91	XM_021832760.1	1719	1741	+	5.5	GCUCGC-UUUGUUAGUAGAGGAAC	: ::.: :::::::..:::::::	CUAGUGUAAACAAUUGUCUCCUUU	putative disease resistance RPP13-like protein 1%2C transcript variant X3||putative disease resistance RPP13-like protein 1%2C transcript variant X2||putative disease resistance RPP13-like protein 1%2C transcript variant X1||putative disease resistance RPP13-like protein 1
	novel_91	XM_021834014.1	2613	2636	+	5.5	GGGUGCUUUAGUUAACAGAGGAAU	:. ..: :: :::::::::::::	CUAGUGUAAACAAUUGUCUCCUUU	formin-like protein 20
	novel_91	XM_021835771.1	525	547	+	6	GAGUCCAUUU-UUAACAGAGCAAG	:: . ::::: ::::::::: ::.	CUAGUGUAAACAAUUGUCUCCUUU	E3 ISG15--protein ligase HERC5-like isoform X2||E3 ISG15--protein ligase HERC5-like%2C transcript variant X4||E3 ISG15--protein ligase HERC5-like%2C transcript variant X2||E3 ISG15--protein ligase HERC5-like isoform X4||E3 ISG15--protein ligase HERC5-like%2C transcript variant X1||E3 ISG15--protein ligase HERC5-like%2C transcript variant X3||E3 ISG15--protein ligase HERC5-like isoform X3||E3 ISG1…
[truncated: 20,754 more rows]

## Sheet: Table S7
Table S7 Summary of genes presented in the lncRNA-miRNA-mRNA network
[truncated: 18 more rows]
